# Supplementary material for: Characterization of Novel Lytic Myoviridae Phage Infecting Multidrug-Resistant Acinetobacter baumannii and Synergistic Antimicrobial Efficacy between Phage and Sacha Inchi Oil
Source: Pharmaceuticals (Basel). 2022 Feb 26;15(3):291. doi: 10.3390/ph15030291 (PMC8949666; doi:10.3390/ph15030291)
Supplement: Supplementary file 1 [file pharmaceuticals-15-00291-s001.zip › Table S1.xlsx]

## Sheet: Supplementary TableS1
Supplementary Table S1. Annotation of the putative functional ORFs in phage vWUPSU genome was analyzed by BLASTX
Protein_ID	Start	End	Strand	Protein Seq	Nucleotide Seq(CDS only)	Protein	Protein description	E value	% Identity	Accession
vWUPSU_00001	71	697	-	MENIKDTIMSQYAHSPTLLALIDGINEVIDPQYFIDDFYEKVYRLSSAEGFGLDIWADKVGVSRFAKTADPNAKTFGFQPDYQPFNTYPFSDGGAFASYRLTDADLRKLIIIKAASNILYATALNINKFLLMVFDGRKAYYDIVGHMSAEYVFEFALTPFDRLIVYTLKMLPMPSGVGISYKEIDVDRTFGFNGSELSNFNNGVFYSG	ATGGAGAATATTAAAGATACGATAATGTCGCAGTACGCACACAGTCCTACACTGCTGGCACTTATTGATGGCATTAATGAAGTAATCGATCCTCAATATTTTATTGATGATTTTTATGAAAAGGTTTATCGCCTATCTAGCGCAGAAGGCTTTGGCTTAGATATTTGGGCAGATAAGGTTGGTGTGTCTCGCTTTGCCAAAACTGCCGACCCCAATGCAAAAACATTTGGTTTTCAGCCAGATTACCAGCCATTTAATACTTACCCTTTTTCTGATGGTGGTGCATTTGCTTCTTATCGTTTAACCGATGCAGACCTGAGAAAACTAATCATCATCAAGGCAGCATCAAATATTCTCTATGCAACTGCATTGAATATTAATAAGTTTTTATTGATGGTT…	AB1gp78	Acinetobacter phage AB1	2e-148	0.9904	YP_009613843.1
vWUPSU_00002	697	1881	-	MIPKIEITDVGYSVPDTEQINNGTWEMIDDSFGGNVSRVQGSPQYQLNTSWTAVIKDCYDKLVYLANQYDPRYAQGIFQDAIGELYFLTRKLATRSQCPVVFEGLSGAPIPEGFAVQDLSGRTWRTNGTYNIGSNGKVTITVTCDEAGAIEALPNSIVVIPTSINGLDRVYNEDSAVMGYDEENRVDFEVRRKESVAINSKMTDSATLGAVLAVRDVVDAYVISNPTDATVTVGSTNYSLIRNSICVSVVGGNDYDVAKAAFIKAGTGCSWNGNKDVTVIAEDYPSNPPQYPIKILRPDFLDIWVKVIVKDKDAISYTIEQEVINHILTSAASGENKVRIGKDFIPADYICGMPKIGLKGIVASTDNATWVNEIPIGIDQYPSLNSFRISIEES	ATGATCCCAAAGATAGAAATAACTGATGTTGGTTACTCGGTTCCAGATACCGAACAAATCAATAATGGCACATGGGAAATGATTGACGACTCTTTTGGGGGCAATGTTTCTCGTGTTCAAGGTTCGCCCCAATATCAATTAAATACGTCATGGACTGCTGTAATTAAAGATTGTTACGACAAGCTTGTTTATCTGGCTAACCAATATGATCCACGTTACGCGCAAGGTATTTTTCAAGATGCTATTGGTGAGCTTTATTTTTTAACAAGAAAGCTTGCTACCCGCTCTCAATGCCCTGTTGTGTTTGAGGGCTTGTCTGGTGCGCCAATTCCAGAAGGATTTGCCGTTCAGGATTTGTCTGGTCGAACTTGGCGAACTAATGGAACTTACAATATCGGT…	putative baseplate J-like protein	Acinetobacter phage WCHABP1	0	0.9898	YP_009604499.1
vWUPSU_00003	1878	2231	-	MKTMFLNPKTWDLALDTQGNIAVATEEYQQAQDIASSCRVFLGDDYYNKNDGIPYLESIMGKFGYPISLYQRHLQERSLLVSGVVSVNVKLALDKDRVASGSIEFTNDKNLSGVVGL	ATGAAAACCATGTTTCTAAACCCGAAAACTTGGGATTTAGCCTTAGATACACAAGGGAATATTGCTGTAGCCACTGAAGAGTACCAACAAGCGCAAGATATTGCTTCTTCATGTCGTGTTTTTCTTGGAGATGACTATTACAACAAGAATGACGGGATACCTTATTTAGAGTCAATCATGGGTAAATTTGGCTATCCAATTTCCTTATATCAGCGCCACTTACAAGAAAGATCATTGCTTGTTTCTGGTGTAGTATCGGTTAATGTAAAATTGGCTTTGGATAAAGATCGTGTGGCGTCTGGATCTATTGAGTTTACGAATGATAAAAATCTTAGCGGAGTAGTGGGCTTATGA	hypothetical protein A323_gp50	Acinetobacter phage AP22	3e-68	0.9744	YP_006383800.1
vWUPSU_00004	2377	3024	-	MQQSNASGFNINDLGGAKEFKANILSILSSELNTGEVVEITEVYSNDNGPVGFVSVKPMLYRIGADNNNLELGEIHNVPYYRIQGGKNAVICDPQKGDIGFCVFATRDTSLLKRTRSRVGPNVNRICDQSDAFLTMTWSKEEAEQYIWFKGNEIHIKANSKIVLDAPEVVIPNGKLTVLGIIESLTDIITKAISLFTHKHGGVQSGPSDTDVPKA	ATGCAGCAGTCCAACGCTAGTGGCTTTAACATCAATGATCTTGGTGGAGCTAAAGAATTTAAAGCCAATATTCTCTCAATTCTATCTAGTGAACTAAACACTGGTGAAGTTGTAGAGATAACAGAAGTTTATTCAAATGATAACGGTCCTGTTGGTTTTGTCTCTGTTAAACCTATGCTTTATCGCATTGGCGCAGACAATAACAACTTAGAATTAGGTGAAATTCACAATGTTCCTTACTACCGAATACAAGGTGGAAAGAATGCAGTCATCTGTGATCCACAGAAAGGTGATATAGGGTTTTGCGTATTTGCGACCCGTGACACATCTTTATTAAAACGAACCCGCTCAAGAGTCGGTCCTAACGTAAATCGTATTTGCGACCAGTCAGACGCTTTT…	putative phage baseplate assembly protein	Acinetobacter phage IME-AB2	2e-153	0.9814	YP_009592228.1
vWUPSU_00005	3005	3895	-	MKKKVIKITLTLQDGVQTFTAEGDNRLSSTGLAISTNITYGNGAISPTAQITVYGLPLATMIKLMRIQWNTMQAILNMVKIEVGEQGQPLKVAYEGNITFATINMDGAPNPPLVITSQMAVVEKMRPTDPFTIPKGEEVDAADIVKFLAQDMQYEFENYGVTHILTDTTLNGSNIEKIEKLAQMCDFDLYIEQRLIVICKKGGDREVKIPVITPKTGLIGYPAPDQRGITFSCAYDPLVRFGGIVQIRESIIGDVVNQDWRVYGLVATLEANIPQGKWQMNVNATWRNSKDAAVQR	GTGAAAAAGAAGGTCATTAAAATAACGCTAACACTGCAAGATGGCGTTCAAACTTTTACGGCTGAAGGTGATAATCGACTGTCATCTACTGGATTAGCCATATCCACAAATATTACATATGGCAATGGAGCTATTTCTCCGACTGCTCAAATCACTGTTTACGGCCTTCCCCTTGCCACAATGATTAAGCTTATGCGTATTCAATGGAATACCATGCAGGCAATTTTGAACATGGTCAAGATTGAAGTTGGGGAGCAAGGACAGCCATTAAAAGTTGCTTATGAGGGAAATATCACTTTTGCGACAATCAATATGGACGGTGCGCCAAACCCGCCATTAGTTATTACTAGTCAAATGGCTGTAGTTGAGAAAATGCGTCCTACTGATCCATTCACAATT…	hypothetical protein	Acinetobacter phage vB_AbaM_IME512	0	0.9797	AYP69091.1
vWUPSU_00006	4004	4282	-	MAQYDIPLAQVLNQFFTTSLNGVTWSITLETRLNNLYISLSNNNDGDVLLNRICLNRTYLGHGFIFVDIDGNSDPEYTGLGTRYLLIWTDEV	ATGGCTCAATACGATATTCCTTTGGCACAAGTCCTGAACCAATTTTTCACCACATCATTAAATGGTGTTACTTGGTCAATCACACTAGAAACCCGATTAAATAATTTATATATCAGTTTATCTAATAACAATGATGGTGATGTATTATTAAATCGGATATGCCTGAATCGAACTTATTTAGGGCATGGCTTTATCTTTGTCGACATAGATGGAAATAGCGATCCCGAATACACAGGCTTAGGCACTCGTTATTTACTTATATGGACAGACGAAGTATGA	hypothetical protein	Acinetobacter phage Abp95	3e-48	0.9891	QYC51720.1
vWUPSU_00007	4284	4880	-	MLAGMPSVPDFIPVEALTNVGLSLGGAALINGVFGKTWGIVNQFGIPIVLADTVVSMNYDAGSSISKYPVEQGSFASYNKVNAPSMATVSMAKGSGGPQERGSLLAQIEALLKSTVSFHIITPEYVYLNYQIVGINHARSAQDGATMITVNIDLEEVLEAKVEYSIEEVKAPSDSKTVDGGAKQSTQRTSVLRGLFGG	ATGTTAGCTGGAATGCCATCTGTGCCCGACTTTATACCAGTTGAAGCTTTGACAAATGTCGGACTTTCGCTGGGTGGCGCTGCTTTAATCAATGGTGTATTTGGCAAAACATGGGGGATTGTCAATCAATTTGGCATCCCTATTGTTTTAGCTGACACTGTTGTAAGTATGAATTATGATGCTGGCTCTAGCATTTCAAAATATCCAGTAGAGCAAGGCTCATTTGCTTCATATAACAAAGTGAATGCTCCGTCTATGGCTACTGTTTCAATGGCGAAGGGTAGTGGCGGCCCACAAGAAAGAGGTAGTTTATTAGCTCAGATTGAAGCCCTATTAAAGTCAACTGTAAGCTTTCATATTATTACGCCTGAATACGTTTATCTAAATTATCAGATTGTA…	AB1gp83	Acinetobacter phage AB1	5e-134	0.9596	YP_009613848.1
vWUPSU_00008	4888	6978	-	MAENIVESIIVKLGLDGSQYNREAEKAKSNNDKLNKSVSETDKIVGNVTKTLARWFSVAAAATGILKMVDQVQKLNDELYHLERNLGMSASTIKNWQGAAGAMGGSAQGMTESIKSLNMGMNDFVTMGDTTLLPFMNALGVGMVDAQGKLRKTDDVMLDLADSFSKMDREQAFSIASKMGIDEGTFNTLVQGRKEMEKMLEYQSKMYKSSEEELKASRQLAQNRALLGQHWESLKTMMANAIIPLFVKLSEVALGIFEYLQENQQAVQAVFKGISFVVGAILIPILAKATIAALAFIAPFAPFILVVGALGAAFGLLYDDYKTWAEGGKSLFDWGAFRKYIDDSTLSVDNLKNAFSNLGKDMLNNAIPTLKGYAEILNKLVSGDFKGAALQAWDMLKNY…	ATGGCTGAAAATATTGTTGAGTCGATAATTGTAAAGCTTGGGTTGGACGGCTCACAATATAATCGTGAAGCCGAAAAAGCCAAGTCAAATAATGACAAGCTAAATAAGTCTGTCAGCGAAACCGACAAGATTGTTGGCAATGTAACAAAGACTTTAGCGCGGTGGTTTAGTGTAGCTGCCGCCGCTACTGGCATTCTTAAAATGGTTGATCAGGTGCAAAAGCTTAATGACGAGCTTTATCATCTTGAGCGCAATTTGGGGATGTCAGCAAGCACTATCAAGAACTGGCAAGGCGCTGCTGGCGCAATGGGTGGTTCTGCTCAAGGCATGACCGAATCAATCAAATCCCTAAATATGGGAATGAATGATTTTGTCACTATGGGCGATACCACTCTATTG…	lysozyme-like domain protein	Acinetobacter phage AbP2	0	0.7089	YP_009609882.1
vWUPSU_00009	6981	7193	-	MSNQELKDGVLAVPLHMSETVYKALITGMCDYHQLNTCIGLEAALNIIEAKQVADYNETKLKYFASQEQR	ATGAGTAATCAAGAGTTAAAAGATGGTGTTTTGGCTGTTCCTTTACATATGTCAGAAACGGTATATAAAGCACTGATAACCGGCATGTGTGATTACCATCAATTAAATACATGTATAGGGCTTGAGGCTGCTCTAAACATAATTGAAGCTAAGCAAGTAGCCGATTACAATGAAACAAAACTTAAGTATTTTGCTAGTCAGGAACAGAGGTAA	putative tail-fiber/lysozyme protein	Acinetobacter phage YMC-13-01-C62	1e-40	0.9	YP_009055476.1
vWUPSU_00010	7223	7648	-	MSEGLKTKTVTIEDGRDKGKVFKITEMPAIQADEWAHRLLEQAANSGVNLKDVDVLNLDTKSMAGMIEIGAAVFTVLGRIPHEISRELKFDLLDRCVQIVPKSGEPRICMWDQEIKDFKNFTILAAHAIGIHIDFLEQGEP	ATGTCTGAAGGCTTAAAGACAAAAACAGTTACTATTGAAGATGGTCGCGATAAAGGTAAAGTTTTTAAAATCACGGAAATGCCAGCGATTCAAGCAGATGAATGGGCGCATCGTCTTTTAGAACAAGCGGCAAATAGTGGTGTTAACTTAAAAGATGTTGATGTATTGAATCTTGATACAAAGTCAATGGCTGGAATGATTGAAATTGGTGCGGCAGTGTTTACCGTATTGGGTCGCATTCCGCATGAAATTTCACGCGAATTAAAATTTGATTTACTTGATCGTTGTGTGCAAATTGTTCCTAAGTCTGGTGAACCACGTATTTGTATGTGGGATCAGGAGATTAAAGACTTTAAGAACTTTACCATTCTTGCAGCTCATGCAATTGGGATTCATATT…	hypothetical protein Abp9_38	Acinetobacter phage Abp9	1e-97	0.9929	QEA11038.1
vWUPSU_00011	7694	8143	-	MPMGLNPNTITSANTVISMRCAGIYDDWITLEGAQTDAFLSFEDVTFAQTEVGIDGKMSMGFIPHKTNSTISLAANSKSVMVFENIYKNFVKMMDVLPIELRAYYPSVKRSQTIKGCFVGKAGGTGVAALLAGSTYRIEGISEGLIEVN	ATGCCAATGGGTCTTAATCCGAACACAATTACATCCGCAAATACGGTCATATCAATGCGCTGTGCTGGAATTTATGATGACTGGATTACGCTTGAAGGGGCGCAAACAGATGCGTTTTTGTCATTTGAGGATGTAACGTTTGCACAAACTGAAGTAGGTATAGATGGAAAAATGTCAATGGGCTTCATTCCACATAAAACCAACAGTACAATTTCTCTAGCGGCTAACAGCAAATCTGTCATGGTTTTTGAAAACATTTACAAAAACTTTGTTAAGATGATGGATGTATTGCCGATTGAGCTTCGCGCTTACTATCCTTCTGTTAAACGCTCTCAAACAATCAAAGGTTGTTTTGTGGGCAAAGCTGGAGGTACTGGCGTGGCGGCTTTATTAGCTGGT…	hypothetical protein LD30_gp57	Acinetobacter phage YMC-13-01-C62	9e-91	0.9732	YP_009055478.1
vWUPSU_00012	8156	9619	-	MQFNSMPASNVAAIYPAVIGGGSNPLGLNTTLFVNEAVYPNYQYFSNTLVGQHYGLESPIYKFATVYFNGFNNATTRPNSLFIATYNSDEYPATIIGGDITATSIADLKLINGSLNIVVDGVSKNVTVDLSTANSYSDAAALIGTALTLTCVYQSTTKGFVIQSGTTGEGSTISFATGTVADKLKLTQDTGAVLNNHTTQDTPETAALNAIQFSSNFVNFTYADGVFDDDALKAFATWNTQQNSRFKLYTWGLDPVALGQSGASFGEWAKENTSGIVPIYGTFDKAAFFCGVSGSINYQETNGRTTTAFRSQDGLVPDVTNEADAETLVENGYSFYGAWATANDRFQFAGNGSVTGQYKWIDNFDFQVFLRTQLQLAYMNMFQAQKTIPYNDQGIATVR…	ATGCAGTTTAACTCAATGCCAGCAAGTAATGTTGCTGCTATCTACCCTGCCGTGATTGGCGGTGGTAGCAACCCACTAGGATTAAATACAACTTTATTTGTAAATGAAGCTGTATATCCAAATTATCAATACTTTTCTAATACTCTAGTCGGTCAGCACTACGGTTTAGAAAGTCCAATTTATAAGTTTGCTACCGTTTACTTTAACGGCTTTAATAACGCAACTACTCGACCAAACTCACTATTCATTGCAACATACAATTCAGATGAATACCCTGCCACTATTATCGGCGGTGATATTACTGCTACTAGTATTGCTGATCTTAAGTTGATTAACGGTAGTTTGAATATCGTTGTTGATGGTGTATCAAAAAACGTTACTGTTGATTTAAGCACTGCA…	hypothetical protein FDG67_gp03	Acinetobacter phage vB_AbaM-IME-AB2	0	0.9692	YP_009592154.1
vWUPSU_00013	9609	10103	-	MSILTDLYTDMRQYLLKTFNLPANDTTVIRGYNNLNPIPKDAIIMTFMQGRHLDQKSVNYDGDKQIIFNSMQGTMQLDFYGPDSMDRAQEVQTLWNSPYTTDTLINCVPLGNPRIRDLSFVNEAGMYELRFMIEADLQYNTKYEKTVNILEDVSQIDLESINAV	ATGAGTATATTGACCGACCTTTACACAGATATGCGTCAGTATCTGCTTAAAACCTTTAATCTACCTGCAAATGATACAACGGTAATTAGGGGCTACAACAATCTAAATCCAATCCCTAAAGACGCCATTATCATGACTTTTATGCAAGGTCGTCATTTGGATCAAAAGTCTGTTAATTATGATGGCGATAAACAAATCATCTTTAATTCCATGCAAGGCACAATGCAGCTAGATTTTTACGGACCAGATTCAATGGATCGGGCGCAAGAAGTTCAAACGCTGTGGAATAGCCCTTATACTACTGACACGCTAATTAATTGCGTACCATTGGGAAATCCACGCATACGTGATTTATCTTTCGTTAATGAGGCTGGAATGTATGAATTGCGCTTTATGATT…	hypothetical protein FDG67_gp04	Acinetobacter phage vB_AbaM-IME-AB2	1e-115	0.9756	YP_009592155.1
vWUPSU_00014	10100	10603	-	MSLRLAKLANSVITAVNSNTEALLKVSTGFTVTPDGTQVPQYTVQPKVVQAQSMSVEDLKHLGFANQQGQFLSIYADGMIPAIRRAMQKGTSIIVMNPYGEAFPTEWQVKAVLESYCDEIAVEGENNYSGWVKVLVQNTGKESPHDARYFGFAGSDAKPFNQGVFAP	ATGAGTTTAAGATTAGCAAAATTAGCAAACAGTGTCATAACGGCAGTAAATAGCAACACAGAAGCATTATTGAAAGTAAGTACAGGTTTTACTGTCACACCAGATGGTACACAAGTACCGCAATACACAGTACAGCCCAAAGTTGTTCAAGCTCAGTCAATGAGCGTGGAGGATCTAAAGCATCTTGGTTTTGCTAACCAGCAAGGGCAATTCTTATCTATCTATGCTGATGGAATGATTCCAGCAATTAGACGCGCTATGCAAAAAGGTACGTCAATTATCGTTATGAATCCATACGGTGAAGCATTTCCTACTGAATGGCAAGTTAAGGCAGTTCTTGAGTCGTATTGTGATGAAATCGCCGTTGAAGGTGAAAATAATTATAGTGGATGGGTAAAG…	hypothetical protein FDG67_gp05	Acinetobacter phage vB_AbaM-IME-AB2	6e-121	1	YP_009592156.1
vWUPSU_00015	10771	11874	-	MKNEIQVLDQNEIALAFNNDQGIQAIIDSIKSQVNEKFEGVVWDFSKKKDRETVASLAYKIGRSKTAIDAEGKKLKEQYTVFTKKIDAERKLAREQLEAEQARIRKPLDEWEQAEKDRKQRHVDHIAAIKMPANLCGEWDAASIKDAIQTLESKVIDSSFEDFEQEAKLAKFETLEKLRNALDVREKYEAEQAELERLRKEQLEREQRERDERIAKEAADKARIEVEAKALAEQQRFEREQKEQAELAERQKREADEREARLKAEKEAALLREEQLKQQAIEREKQAEIDRQNAIKQERLRIEREQIAKAEAERKAEEARLANVEHMRSINNEILNKLCEVGLDEDQAKSVITAIAKNQIPNVTIKY	ATGAAAAATGAAATTCAAGTTTTAGATCAAAATGAGATTGCTTTAGCTTTTAACAATGATCAAGGTATTCAAGCGATTATTGATAGCATTAAGTCGCAGGTTAATGAAAAATTTGAAGGCGTAGTTTGGGATTTCTCTAAAAAGAAAGATCGAGAAACTGTGGCTTCATTAGCTTATAAGATTGGACGCTCAAAGACTGCTATTGATGCAGAAGGCAAAAAGCTTAAAGAGCAATACACCGTTTTTACCAAAAAAATTGATGCTGAAAGAAAACTCGCTCGTGAGCAACTAGAAGCAGAGCAAGCACGCATTCGCAAGCCACTTGATGAGTGGGAGCAAGCGGAAAAAGATCGAAAACAACGTCATGTTGACCATATTGCAGCTATCAAAATGCCTGCA…	TPA: MAG TPA: hypothetical protein	Myoviridae sp.	2e-65	0.5652	DAF69051.1
vWUPSU_00016	11952	12137	-	MKVSIKVNSEKLYQKIEKAIEYFKDAESRQLNNVDLGKCSDDYIKALLIFDQTLFTTKVID	ATGAAAGTATCAATCAAAGTAAACTCAGAAAAGCTATATCAGAAGATTGAAAAAGCCATTGAATATTTTAAGGATGCAGAATCAAGACAATTGAACAATGTTGATCTTGGTAAATGTTCAGACGATTACATTAAAGCACTACTTATATTTGATCAAACACTCTTCACAACAAAAGTTATAGATTGA	hypothetical protein	Acinetobacter phage vB_AbaM_IME284	2e-34	0.9836	AYP69000.1
vWUPSU_00017	12134	12571	-	MTIKRTGSLDQALNRLISSNDQYVKAGVMPGSKYPDGTNVATAAYENEYGFKNIPSRPFMRTTVREQKAAWVELTKKGIKAGYTLEHTLNLVGLSMQNEIQYSIMTWSQPPNAPYTIKKKGQNSPLRDSMLLHDSIKYEVVEGKL	ATGACAATAAAACGCACAGGCTCACTAGATCAAGCATTGAACCGCTTAATCTCTAGTAATGATCAGTATGTAAAGGCTGGGGTAATGCCGGGGTCTAAATATCCAGATGGCACCAACGTTGCTACTGCGGCTTATGAAAACGAATATGGTTTTAAGAATATTCCGAGTCGACCATTTATGAGAACCACTGTAAGAGAGCAAAAAGCAGCTTGGGTAGAGCTAACCAAGAAAGGTATTAAGGCTGGATATACATTAGAGCATACGCTTAATTTGGTTGGGTTGAGTATGCAGAATGAGATTCAATACAGTATCATGACGTGGTCACAACCTCCAAACGCGCCTTACACCATTAAGAAGAAGGGGCAAAATTCGCCACTTCGTGATAGCATGTTGCTCCAC…	hypothetical protein BphiR2919_00001	Acinetobacter phage Bphi-R2919	6e-98	0.9448	QGH74036.1
vWUPSU_00018	12798	13148	-	MRNFDNMEAILHENIKKDILMKTNNVIGIMRSNLMHNICVSNRLDEIINFTYSKDLGVDYTTVVCVHARTAFDGSLSIGLSSNVDFINVHLLWDFCVKMLNEYSYNVGCDGVIFKN	ATGCGAAATTTTGACAATATGGAAGCTATTCTCCATGAAAACATTAAGAAAGATATTTTAATGAAAACTAATAATGTTATTGGCATTATGCGTAGTAATTTGATGCACAACATCTGTGTGTCAAATAGATTAGATGAAATTATAAATTTCACATACTCTAAGGATCTAGGAGTTGACTACACAACTGTTGTGTGTGTTCACGCGCGCACCGCCTTTGATGGGTCGTTATCTATTGGATTGTCTTCTAATGTTGATTTCATTAATGTACACTTGTTATGGGATTTTTGTGTGAAGATGCTAAACGAGTACTCCTATAATGTTGGTTGTGACGGTGTTATATTTAAAAACTAA	hypothetical protein	Acinetobacter phage vWUPSU
vWUPSU_00019	13233	13370	-	MEEIVEALKLLLDDYDVYMAGGKSLFDWSNKDLIFKDGYGLSSEG	ATGGAAGAAATAGTTGAAGCCCTTAAACTACTTTTAGATGATTACGATGTCTATATGGCTGGTGGAAAATCTTTGTTTGATTGGTCGAACAAGGATCTTATCTTTAAAGATGGTTATGGTCTTAGCTCAGAAGGCTAG	hypothetical protein	Acinetobacter phage Abp95	7e-22	0.9778	QYC51709.1
vWUPSU_00020	13386	13838	-	MSNVFVFDPAAFKQAYPQFAKFTDAQLMNFFEEVENTIVDNTETSCFSLKNRKKWFYLLVAHNAELQNRINDGNTDLVGRINSATQGTITVTADYSMGSGALEQWLKQTPYGAKFYAFTAPYRTALWVAATAPMPVKRTKWPYPFGWGNY	ATGTCCAACGTTTTCGTTTTTGATCCTGCTGCGTTTAAGCAAGCTTATCCGCAGTTTGCAAAGTTCACAGATGCACAACTAATGAACTTCTTTGAAGAGGTGGAAAACACTATTGTTGATAACACTGAAACATCTTGCTTTAGTTTAAAAAATCGCAAGAAGTGGTTTTATCTTCTAGTGGCTCATAACGCAGAATTGCAAAACAGGATCAATGACGGAAACACTGACTTAGTTGGTCGTATTAACTCTGCGACTCAAGGGACAATTACCGTTACCGCAGATTACTCTATGGGTAGCGGCGCTTTAGAGCAATGGCTCAAACAAACGCCTTATGGTGCTAAATTCTATGCGTTTACTGCGCCATATCGTACAGCGTTGTGGGTTGCTGCTACTGCTCCG…	hypothetical protein	Acinetobacter phage Abp95	9e-99	0.9	QYC51708.1
vWUPSU_00021	13841	14191	-	MATVTIACRLPAGLTLEVDGVKKKINGYNSPDGFVMVDRDEKIGLTTDVDKSFWDKWRETYKDHPICINQHVYETKSESSAKAQAKELKGVKSGLDQKTTQELDKATGAKKDTDEV	ATGGCTACAGTAACAATCGCTTGTCGACTTCCAGCGGGTTTAACCCTAGAGGTTGATGGAGTTAAAAAGAAAATTAATGGCTACAATTCGCCTGATGGTTTTGTCATGGTTGATCGTGATGAAAAGATCGGGTTAACAACCGATGTTGACAAATCATTTTGGGACAAGTGGCGTGAAACTTACAAAGATCACCCAATCTGCATTAATCAGCATGTTTACGAAACTAAATCTGAAAGCTCGGCAAAGGCCCAAGCTAAGGAATTGAAAGGCGTTAAATCTGGTCTTGATCAAAAAACTACACAAGAGCTAGATAAAGCTACTGGTGCTAAAAAAGACACTGACGAGGTGTAA	hypothetical protein AVV48_gp46	Acinetobacter phage phiAC-1	1e-76	0.9483	YP_009216814.1
vWUPSU_00022	14271	15263	-	MNSYDIHVLNQRYNMNLNPNSTVLAMDDINGGVAQTIANSGVPAFLSTSIVPGFIETLTAPMVLGETFGERQMGSSADLQITVAISELYGQTSSYGDYNDNGMSENNVNWEYRQPYRYQTNITIGELEQERAAQARIPLAEQKIKAATLTLNQTQNYIYIYGVAGLKNYGLLNDPSLLPDSVGANWYNLTSEQLYNEVLRLYTQLVEQSNGVFADQNAKMTLIMSPVMKAKLHAVNQFGLNAWKTIKENFPNLEVIGVPQYSTDAGEKIQLVVNSFMGQDTLDLAFVEKLRVHAVDVRTSSWYQKRSQSTLGAIIYRPFLIANQLATNTP	ATGAATTCATACGACATTCATGTATTAAACCAACGCTACAACATGAACTTGAATCCAAACTCTACAGTGTTAGCGATGGATGATATTAATGGCGGTGTAGCACAAACTATTGCAAACAGTGGTGTACCTGCTTTTCTAAGCACATCCATTGTTCCTGGCTTCATTGAAACCCTAACCGCGCCAATGGTATTGGGCGAAACATTTGGCGAGCGTCAAATGGGTTCAAGTGCTGATTTGCAAATCACTGTTGCTATCTCTGAGCTTTACGGTCAAACGTCTAGCTATGGCGATTACAACGACAATGGTATGTCTGAAAACAACGTAAACTGGGAATACCGCCAGCCTTACCGTTATCAAACAAACATTACTATTGGTGAACTTGAGCAAGAACGCGCTGCA…	AB1gp1	Acinetobacter phage AB1	0	0.9939	YP_009613780.1
vWUPSU_00023	15274	15768	-	MGFQTSVNLYNPIGIPGAFASIGPYHSVIAGAFQFVAGDAGLAIAAFAWGSLVDGKTTNAKPADTTNHSLGFVSRNSNIAVITQWQGQSSNLIPSGLEVTLHDRGDFYAVTKTAATVGQKIFASDTDGTIQTGEAGATVAGYTETPFSVATPGPANSIIKISAF	ATGGGTTTTCAAACTAGCGTAAACTTATATAACCCGATTGGTATTCCGGGTGCATTTGCTTCTATCGGTCCTTATCACTCTGTAATTGCTGGTGCATTTCAGTTTGTTGCTGGTGATGCTGGATTAGCAATCGCGGCATTTGCTTGGGGTTCTTTGGTTGATGGTAAGACAACCAACGCAAAACCAGCCGATACAACTAATCACTCATTGGGCTTTGTTAGCCGTAATTCAAACATTGCGGTTATTACTCAATGGCAAGGTCAGTCATCAAATTTAATTCCTTCTGGTCTTGAGGTTACGCTTCATGATCGTGGTGACTTTTATGCGGTGACAAAAACTGCTGCTACTGTTGGTCAAAAGATTTTTGCGTCTGACACAGACGGAACTATCCAGACTGGC…	hypothetical protein FDH91_gp28	Acinetobacter phage WCHABP1	4e-110	0.9817	YP_009604519.1
vWUPSU_00024	15768	17105	-	MPLIKGSSQDVIHKNIRELIDSGKPKDQAIAIAYKEAGMANDTDFDKLEELFDQWLEEEKKEPEHAMDKSARSYDRNGHLIVDRTIITKAAVNPYRGDSIPRWKELGLDPNKEYMLLRDPEELRKSLDTFKGLQLLKRHIPVDASQPEKESTIGSIGTDIKMDDDGRVWSSLRVFDQEGIDYIESKALGELSAGYAYDAVMKSGTFNGVPYDGIMTNIHGNHVAIVERGRIGSDAIIADSIEGQLMAKNVVLKKGSLAKLREQLGMDSAEDLKKVILAVHGSLALDEDDKKAEDEDDKKAEDEDDVEIVEDSDDDKAKDEDDGEKADKERKALEKTDKDDREAKKDDKKEIAQDAAEIRGSIMNIFKAGREVEPLVGVIALDGFSSDHEVYAYALKQKG…	ATGCCTCTAATTAAAGGTAGCTCACAGGATGTTATTCATAAGAACATTCGTGAGCTAATTGATTCAGGAAAACCGAAAGATCAAGCGATTGCCATAGCTTATAAAGAAGCTGGGATGGCGAATGATACTGACTTTGACAAGTTAGAGGAATTGTTTGATCAATGGCTTGAAGAAGAAAAGAAAGAGCCAGAACACGCAATGGACAAGTCGGCTCGCAGTTACGACCGCAATGGCCATCTAATTGTTGACAGAACCATTATCACAAAAGCCGCAGTAAATCCTTATCGTGGCGATTCTATCCCACGCTGGAAAGAGTTGGGTTTAGATCCAAACAAAGAATATATGCTATTGCGTGATCCCGAAGAATTACGCAAGTCATTAGACACATTCAAAGGATTG…	hypothetical protein	Acinetobacter phage BUCT628	0	0.973	QYC51405.1
vWUPSU_00025	17157	17378	-	MNIDEIKRNAPEGATHYFNWCDDDYFFKRSKNGWDWWINNSWTDTDLLKIYWRFGWKCKTRFQGGLTHKLKSL	ATGAACATTGACGAGATTAAGAGAAATGCGCCTGAAGGGGCTACTCATTATTTTAATTGGTGTGATGATGATTATTTTTTTAAAAGAAGTAAAAATGGATGGGACTGGTGGATAAATAATTCATGGACTGATACTGATTTGTTAAAAATATATTGGCGCTTTGGCTGGAAATGCAAAACCAGATTTCAAGGTGGGCTAACTCATAAACTAAAGTCACTTTAA	hypothetical protein A323_gp27	Acinetobacter phage AP22	3e-42	0.9178	YP_006383777.1
vWUPSU_00026	17465	17683	-	MHKYDWSTIPVEANWAATDANGLTCCYTTKPFMWGNEWLVKELDEVVLCYRSEPKEDWQDSLEQRPKGASHE	ATGCATAAATACGATTGGTCAACCATTCCAGTAGAAGCCAATTGGGCTGCAACTGATGCAAATGGGTTGACTTGTTGCTACACCACTAAGCCTTTTATGTGGGGCAATGAGTGGTTAGTTAAGGAACTTGATGAAGTTGTTCTTTGTTATAGATCTGAGCCTAAAGAGGACTGGCAAGACTCACTAGAACAACGCCCAAAAGGAGCCAGCCATGAGTGA	hypothetical protein	Acinetobacter calcoaceticus/baumannii complex	6e-47	1	WP_019767553.1
vWUPSU_00027	17676	18047	-	MKPEQFIREYGEKKAREVVDGSPSNAESFQDGYYFRTKPQFEFHNGIHEAWNLTDNDGEYFKKRGFEPVKINDLKMILESLRIVEQFGGIEKAKLIAKTKDGMGYLKGCIRDHESIYGGGENA	ATGAAACCAGAACAGTTTATTCGTGAGTATGGCGAAAAGAAGGCGAGAGAGGTGGTTGATGGGTCACCTAGTAATGCTGAGAGCTTCCAAGATGGATATTACTTCAGAACAAAACCACAATTTGAATTTCACAATGGCATTCATGAAGCTTGGAACTTAACCGATAACGATGGTGAGTACTTCAAGAAGCGTGGCTTTGAACCAGTAAAAATCAATGACCTGAAAATGATTTTGGAAAGCCTTCGCATTGTCGAGCAGTTTGGCGGGATAGAGAAAGCAAAGCTAATTGCAAAAACAAAAGATGGAATGGGTTACTTGAAGGGATGTATCCGCGACCACGAATCAATATACGGAGGCGGGGAAAATGCATAA	hypothetical protein	Acinetobacter baumannii	9e-83	0.9512	WP_104038959.1
vWUPSU_00028	18044	18229	-	MQTRKLVSESKGGARNLLDKVVCSKEKIPHTDYMFNPSYVDKKVSRIINRAKDLGLIEDVK	ATGCAAACAAGAAAATTAGTTTCAGAATCAAAAGGAGGTGCTAGGAATTTATTGGATAAGGTGGTTTGCAGTAAAGAAAAAATACCACATACAGATTACATGTTTAATCCTAGTTACGTTGATAAAAAAGTTTCCAGAATTATCAATAGAGCAAAAGATCTTGGTCTTATAGAGGATGTGAAATGA	hypothetical protein	Thermovibrio guaymasensis	7e-29	0.8525	WP_121171932.1
vWUPSU_00029	18248	18457	-	MIKVEVVFDKERIVIGKYSLVADSYIESFSYFDKHSKNIWRVEQVGTYGLPNEKIFESLEQAIKYCMEN	ATGATTAAGGTGGAAGTGGTTTTTGATAAAGAAAGAATTGTTATTGGTAAGTATTCATTGGTTGCTGACTCTTATATTGAGTCTTTCTCTTACTTTGATAAACATTCAAAGAACATCTGGAGAGTTGAACAAGTTGGAACTTATGGATTGCCAAATGAAAAGATTTTTGAATCATTAGAACAAGCAATCAAATATTGCATGGAGAATTAA	hypothetical protein	Acinetobacter phage vWUPSU
vWUPSU_00030	18454	18633	-	MINVVYLVLVMHASDSYGKALTTVTIPQANMAQCQANAKNYGNAGKVTNAYCIVGVMPK	ATGATTAACGTAGTTTATTTGGTTTTGGTTATGCATGCATCCGATTCTTATGGTAAGGCTTTAACAACGGTAACTATACCTCAAGCAAACATGGCGCAGTGCCAAGCAAATGCAAAGAATTATGGTAACGCTGGAAAAGTAACAAATGCTTATTGCATCGTAGGGGTAATGCCGAAATGA	hypothetical protein	Myoviridae sp.	1e-22	0.7167	QHJ79205.1
vWUPSU_00031	19013	19168	-	MARAATIRTLPINYTPNHFWLGGLNGSLGASNLDMTATKVWQLREVNSTQQ	ATGGCAAGAGCCGCAACTATTCGCACGTTGCCGATCAATTACACACCTAATCACTTTTGGTTAGGAGGATTAAACGGCTCGCTTGGGGCTAGTAATCTTGATATGACCGCCACGAAAGTGTGGCAACTTAGAGAAGTGAATAGCACACAACAGTAG	hypothetical protein	Acinetobacter phage vWUPSU
vWUPSU_00032	19272	20051	-	MEITLESIAPNASLTKWYREQMQGMMDEMRSDLIQDVVKPMRSEIAMDGILDWMGHVIDGLVSRWQDRLDKLSTQMAQELVGKARTNYDKRLLGILRKRGFTVNFRPTKYMEDQAQIALGENIALIKSIGNEYLDKVRSAVWRSVKNGYDVESLIKQLKEIDGVTDRRAKNIAKDQTAKLNQAFENARAEELGIKEAIWLHSSASKSPRHDHVKAHGTRFEIEKGCYISGQYIQPAFLPFCKCRKYLIIDIPDNTYQNN	ATGGAAATAACCCTTGAGTCAATAGCACCCAATGCATCCCTGACTAAATGGTACAGGGAGCAAATGCAAGGAATGATGGATGAAATGCGTTCTGATTTAATTCAGGACGTAGTTAAGCCTATGCGGTCTGAGATTGCTATGGATGGCATTTTAGACTGGATGGGACATGTTATTGATGGGCTGGTTAGTCGATGGCAAGACCGTTTAGATAAACTATCTACTCAAATGGCGCAAGAGCTGGTGGGTAAAGCTAGAACCAATTACGACAAGCGATTGTTGGGCATCCTTCGCAAGCGTGGCTTTACTGTAAACTTCCGACCAACGAAATATATGGAAGATCAAGCGCAAATCGCTTTAGGTGAAAATATTGCTCTAATCAAGTCAATTGGTAATGAGTAT…	hypothetical protein	Acinetobacter phage Abp95	0	0.9764	QYC51697.1
vWUPSU_00033	20052	20222	-	MSKFKVGDKVLISDGMGRELIALINSIDGDWYLVGCDYMLEHEIKIAPPESKFGWV	ATGAGCAAATTTAAAGTTGGTGATAAGGTTTTAATAAGTGATGGGATGGGGAGGGAGTTAATCGCCCTAATTAACAGCATCGACGGGGATTGGTATTTGGTTGGTTGTGATTACATGCTTGAGCATGAAATAAAAATAGCTCCACCTGAATCAAAATTCGGTTGGGTGTAA	hypothetical protein	Thermovibrio guaymasensis	3e-30	0.9107	WP_170137400.1
vWUPSU_00034	20209	21630	-	MFDWFKKKEEAPKRKPKWNALLNAMQAHNDGVAIQYKAPSLPDGVAPDGHSAMAMDGFCTASQYAGLEPQFYSNFLGYQVLAQLAQSTEYRLVAETFAQEMTREWGEVKGDDQKRVDILMEEFNRLDIRNLIRKHIENDYYYGGSQLYIQIEGQEDKTDLPLLINEKGIKKGSLKGFTVIEPLWSTPSMYNANDALASDFFKPKQWWVLGKNVHHSRLLTLVMRPVPDMLKPAYNFYGISMSQLMLPYVQRHQSIVDAVAKLITMFSLTGIKTDMSAILQGDEGGANQLISRLKTLALGRDNQGVVALDGESEEFFQINTPLSGLDTLLDKFTQMLAYPSKIPVLKIFGTPTAGLGNTSDGEIRVFYDCVSAQQEAYILPQIKVILDCMQLSLFGNIDE…	ATGTTTGATTGGTTCAAAAAGAAAGAAGAAGCGCCAAAGCGAAAGCCGAAATGGAACGCTTTGTTAAATGCTATGCAGGCGCATAATGATGGTGTGGCGATTCAGTATAAAGCGCCTTCTTTGCCCGATGGTGTTGCTCCAGATGGTCACAGTGCAATGGCAATGGATGGCTTTTGTACAGCTTCGCAATATGCTGGATTAGAGCCACAGTTTTATAGCAACTTTTTGGGTTATCAAGTATTAGCTCAATTGGCTCAGTCTACTGAATATCGTTTGGTCGCTGAAACATTTGCTCAGGAAATGACACGCGAGTGGGGTGAAGTTAAAGGTGATGATCAGAAGCGCGTAGACATTCTTATGGAAGAGTTTAATAGGCTGGATATTCGCAATCTTATCCGT…	DUF1073 domain-containing protein	Acinetobacter phage WCHABP12	0	0.9767	YP_009600559.1
vWUPSU_00035	21634	23052	-	MQTSKPKPKPSLNPALRSFWTTKARNKILYGGRASSKSWDAAGMAIFLANRYKLRFLCVRQLQNKIEESVYSLLKIQIERFGLQDNFRILDNKIISKVTGSEFLFYGLWRHITEIKSIESIDILWSEESHALTEAQWEVLEPTIRKEGSECWIIFNPNLVSDFVWQNFVVDPPANTLIRHINYNENPFLSQTALDVIADKKRRDPEGFAHIYDGMPRADDDMSIIKASWVEAALDAHKLLNLDDTGRSYLGFDVADAGKDKCALVHRKGIVAYWSDEWKAREDELLKSATRTYNEAIRLNALIHYDSTGVGAGVGAKVNELNKEKKTNVQHSKFVAGGGVHEPDKFYQPKITNKDFFANAKAQAWWLVADKFRLTYQVIQAIKNGTEIPKHNPEDLISI…	ATGCAGACATCCAAGCCGAAACCAAAGCCGAGTCTTAATCCAGCTTTAAGATCGTTTTGGACGACTAAAGCACGTAATAAAATTTTATATGGTGGTCGTGCAAGCTCGAAAAGTTGGGATGCGGCAGGCATGGCTATTTTCTTGGCTAATCGTTATAAGCTAAGGTTTTTGTGCGTCCGTCAATTGCAAAACAAGATTGAAGAATCTGTATATTCTTTGCTTAAGATTCAGATTGAGCGTTTTGGTCTTCAGGATAATTTTAGGATTTTGGATAATAAGATTATCAGTAAGGTCACTGGGTCTGAGTTTTTGTTTTATGGTTTATGGCGACATATTACAGAGATCAAATCTATTGAATCAATCGACATTCTTTGGTCTGAAGAGTCGCATGCTTTAACC…	putative phage terminase large subunit	Acinetobacter phage IME-AB2	0	0.9787	YP_009592178.1
vWUPSU_00036	23015	23455	-	MASVGKPRAIESPEDFEELAFEYIEWVKNNPVMKTITASFQGSISYEKVPHARPMTQYGLAAHMGIGLSTLKDYGQREEYSAMFKRICAIMTSHNVDGATSGDMSANIISRIEGLTEKQEVVSNVTVNNSLDDFYADIQAETKAES	ATGGCTAGTGTTGGTAAGCCTAGAGCAATTGAAAGCCCTGAAGATTTTGAAGAATTGGCTTTTGAGTATATTGAGTGGGTAAAAAATAATCCTGTTATGAAGACAATTACTGCGTCTTTTCAAGGTTCGATTAGCTACGAGAAGGTTCCTCATGCTCGACCTATGACGCAATATGGCTTAGCTGCTCATATGGGCATTGGTTTAAGCACACTTAAGGATTATGGTCAAAGAGAAGAATATTCGGCTATGTTCAAGCGTATATGCGCGATTATGACGTCTCACAATGTAGATGGTGCAACGAGTGGAGATATGAGCGCTAATATTATTTCTCGTATTGAAGGTCTAACTGAAAAGCAAGAAGTTGTTTCAAATGTTACTGTTAATAATAGTTTAGATGAT…	hypothetical protein	Thermovibrio guaymasensis	9e-104	0.9863	WP_121171944.1
vWUPSU_00037	23510	23677	-	MNIEEIRKNKPEGATHYKEWGSIIVYFKIENDVAYVYLFGDWGMYYLRCLEIKPL	ATGAATATTGAAGAAATTAGGAAGAATAAGCCAGAGGGTGCAACGCATTACAAAGAGTGGGGTTCTATAATTGTTTATTTCAAGATAGAGAATGACGTTGCTTATGTTTATTTGTTTGGTGATTGGGGGATGTACTATCTTCGTTGCTTAGAGATTAAACCGCTTTAA	hypothetical protein AVV48_gp38	Acinetobacter phage phiAC-1	0.0002	0.4524	YP_009216806.1
vWUPSU_00038	23688	23876	-	MTIEEIRANAPKGATHYMIRRVYGDARYYMRPPYGLVLVYECGRWEISEEWYGNYSPVIKPL	ATGACCATTGAAGAAATTAGGGCTAATGCTCCGAAAGGTGCCACGCACTACATGATTAGAAGGGTTTATGGAGATGCTAGGTATTATATGAGACCGCCCTATGGGTTGGTGTTGGTATATGAATGTGGGCGCTGGGAAATTAGTGAAGAGTGGTACGGGAATTATAGTCCAGTTATCAAACCGCTATGA	hypothetical protein FDH41_gp60	Acinetobacter phage WCHABP12	2e-11	0.5806	YP_009600554.1
vWUPSU_00039	23873	24073	-	MKKTSIDQEIDEAIANGESFYKIRRRFEKAILERALIKTRGNQSEAAKMLGISRTGLGGILKRVSR	ATGAAAAAAACATCCATAGATCAAGAAATTGATGAAGCTATAGCTAATGGTGAAAGCTTTTATAAAATTAGAAGACGTTTTGAAAAAGCTATTTTGGAAAGGGCTTTGATTAAGACTAGAGGCAATCAATCTGAGGCGGCTAAGATGCTTGGGATTAGTCGAACGGGGTTGGGTGGTATTTTGAAGAGGGTGAGTAGATGA	hypothetical protein	Acinetobacter phage vB_AbaM_IME284	3e-34	0.9091	AYP68942.1
vWUPSU_00040	24070	24501	-	MKIHEFGLALFGEHYSANQFAKILINKDGSNVDRKTIQNWINRDQDLGEWVVEQLKAELVNREDALRTLLTNLNEESKMKNLTILSKATKDAKATAKYDESLKSGDVVTYRSEDGVLLEGVVSFAKKWESDRYSNLPIVEIVK	ATGAAAATTCATGAATTTGGTTTAGCTCTTTTTGGCGAACATTATTCGGCTAATCAGTTTGCAAAAATCCTAATCAATAAAGATGGTTCAAATGTTGATAGAAAGACGATTCAGAACTGGATTAATAGAGATCAGGATTTAGGTGAATGGGTTGTAGAACAACTAAAAGCCGAACTTGTAAATCGGGAAGATGCTCTAAGAACCCTATTAACAAATTTAAATGAGGAATCAAAAATGAAAAACTTAACAATATTAAGCAAAGCAACAAAAGACGCAAAAGCTACTGCAAAATATGATGAGTCATTAAAAAGCGGTGATGTTGTAACTTACAGATCGGAGGACGGAGTTTTGCTTGAAGGGGTGGTTTCTTTTGCTAAAAAGTGGGAATCGGACCGATAT…	hypothetical protein	Acinetobacter	5e-29	0.7143	WP_034680649.1
vWUPSU_00041	24510	24872	-	MKFTKLSVSKKEIFKIAHEITKDTVRKGDNYRVTFAAVLKEIYIAINDLSSEYAAKSIKSRLDSFFHKSAVIASFSGGVIEVYSEFEDTIHSMNDAEIEAEFEKLSLSVIASIWSYMPFN	ATGAAATTCACAAAATTATCAGTAAGCAAAAAAGAAATCTTCAAGATTGCTCATGAAATTACAAAAGATACTGTTCGCAAGGGCGACAACTACCGTGTGACTTTTGCAGCAGTTTTAAAAGAAATCTACATTGCGATTAATGATCTTTCTAGCGAATATGCCGCTAAATCTATCAAATCTCGTTTAGATAGCTTTTTCCATAAGTCTGCGGTTATAGCAAGCTTTTCAGGGGGAGTGATTGAAGTTTATTCAGAATTTGAAGACACAATTCACTCAATGAATGATGCGGAAATTGAAGCGGAATTTGAAAAATTATCTCTATCTGTAATCGCTTCAATTTGGAGTTACATGCCATTTAATTAA	hypothetical protein	Acinetobacter baumannii	5e-43	0.625	WP_218218846.1
vWUPSU_00042	24981	25199	-	MSEFNAIYRKVCLGERFDISAYKQCEKVYNHQQQKIDDIAGHIKTLKALHKEGNLTMGDVMMFLKGVEGGLG	ATGAGTGAATTTAATGCAATCTATCGAAAGGTGTGCTTGGGTGAGAGATTTGATATAAGCGCATATAAGCAATGCGAGAAAGTTTACAATCACCAGCAGCAGAAGATTGATGATATTGCTGGACATATCAAGACGTTAAAGGCTTTGCATAAAGAAGGTAATTTAACAATGGGTGATGTGATGATGTTTTTAAAAGGTGTAGAAGGGGGTTTGGGATGA	hypothetical protein A323_gp05	Acinetobacter phage AP22	7e-43	0.9577	YP_006383755.1
vWUPSU_00043	25192	25422	-	MNSFNSWYYDLLETRNGSRLNQQEIAEEAWTESWDRQQVKINKTVDFVMKLKKSADNMAEDHYYNEILNMLRGNDE	GTGAATAGTTTTAATAGCTGGTATTACGATTTACTTGAAACTAGAAATGGTTCACGTCTAAACCAACAAGAAATTGCTGAAGAAGCATGGACTGAATCTTGGGATAGGCAACAAGTAAAAATAAATAAAACAGTTGATTTTGTTATGAAATTAAAAAAATCGGCCGACAATATGGCAGAAGATCATTATTACAATGAAATATTGAATATGTTGAGAGGTAACGATGAGTGA	TPA: MAG TPA: hypothetical protein	Myoviridae sp.	3e-07	0.5778	DAF69074.1
vWUPSU_00044	25543	25797	-	MEWISVEERLPVEYCYCLVSRKYYTGGDLSTHYSFFTPDREVAKKTHGLYSRKNQGKHSIHFSASESCFVITHWMPLPEPPKQG	ATGGAATGGATTAGTGTTGAAGAGCGATTACCAGTTGAATATTGCTACTGCTTAGTTTCAAGGAAATATTACACAGGTGGAGACTTATCCACTCACTACTCATTTTTTACACCCGATCGTGAAGTGGCAAAAAAAACTCATGGTTTGTACTCACGTAAAAATCAGGGGAAGCATTCCATCCACTTTTCAGCAAGTGAGTCTTGCTTTGTTATCACTCACTGGATGCCACTACCAGAACCACCAAAACAAGGATGA	DUF551 domain-containing protein	Acinetobacter baumannii	6e-55	0.988	WP_161781931.1
vWUPSU_00045	25861	26100	-	MILVKALWLAIVDVAKLFKHAPKLLVELFWALAGVLSLILSMVLFPLIVVRKYKVLKNESQKRVKGKSKGIKVRSNRFA	ATGATTCTAGTTAAAGCTTTATGGTTGGCAATTGTTGATGTGGCTAAGTTATTCAAACATGCGCCTAAATTATTGGTTGAGTTGTTCTGGGCTTTAGCTGGTGTTTTATCTCTAATCTTGAGTATGGTTTTATTTCCATTAATTGTGGTGCGTAAATACAAGGTATTGAAAAATGAATCACAAAAAAGAGTTAAGGGTAAATCTAAGGGTATTAAAGTACGCAGTAACAGATTTGCTTAG	AB1gp40	Acinetobacter phage AB1	6e-43	0.962	YP_009613805.1
vWUPSU_00046	26241	26522	-	MRAAKIDANQPEIVAALRKIGCTVQILSSVGKGCPDILVGYRGRNFLLEIKDGAKPISAQKLTPDQIEWHDLWNGQVNVVNCVEQAIKIVTCN	ATGAGAGCAGCTAAGATAGATGCAAATCAACCAGAAATAGTTGCAGCACTTAGAAAGATTGGCTGTACAGTTCAAATTCTTTCAAGTGTTGGCAAAGGGTGTCCAGACATTTTGGTGGGCTATCGTGGTAGAAACTTTTTATTGGAGATAAAAGATGGGGCTAAACCGATTTCAGCGCAAAAATTAACGCCTGATCAAATCGAATGGCATGATTTATGGAATGGTCAAGTTAATGTGGTTAATTGTGTGGAGCAAGCAATTAAAATTGTTACTTGCAATTAA	hypothetical protein LD30_gp11	Acinetobacter phage YMC-13-01-C62	2e-60	0.9785	YP_009055432.1
vWUPSU_00047	26519	26908	-	MNKLELAHEYAKVLLQQTVTRTIGEVVSISFGLAEEMLAENEKRKDKSRPEVLEGWRPDWSQAPDGANWWAMDFDGSANWFSYKPYISSEYPNEWIYNGRNHGGLGIEYWRAMPFDYKGGWQDSLRKRP	ATGAATAAATTAGAGTTGGCGCATGAGTATGCCAAAGTGTTATTGCAACAGACAGTTACAAGGACGATTGGCGAGGTTGTGAGTATCTCTTTTGGATTAGCTGAGGAGATGCTTGCGGAAAACGAAAAGCGGAAAGATAAGAGTCGTCCTGAAGTGTTAGAGGGGTGGCGGCCAGATTGGAGTCAAGCGCCAGATGGTGCCAACTGGTGGGCTATGGATTTTGATGGATCGGCAAATTGGTTTTCTTATAAGCCTTATATTAGCTCAGAATATCCGAATGAGTGGATCTACAATGGAAGAAATCATGGTGGCCTTGGAATTGAATATTGGCGGGCAATGCCATTCGATTATAAGGGTGGATGGCAAGACTCATTGAGAAAACGCCCATGA	hypothetical protein FDH41_gp51	Acinetobacter phage WCHABP12	7e-53	0.6541	YP_009600545.1
vWUPSU_00048	26901	27146	-	MTLLNSKKKHSHYFKDVSNLLEIDVYRVLKLFDVTDPCIQHAVKKLLCAGGRGVKDVDKDVHEAIDSLLRYEEMRKEDENE	ATGACTTTGTTAAATTCTAAAAAGAAACACTCTCACTACTTTAAAGATGTATCTAATTTGCTTGAGATTGATGTTTACCGTGTATTGAAGTTATTTGATGTTACGGATCCATGCATTCAGCATGCAGTTAAGAAATTGCTTTGCGCTGGTGGGCGTGGGGTTAAAGATGTGGATAAAGATGTTCACGAAGCAATTGACTCTTTATTGAGATATGAGGAAATGAGAAAGGAAGATGAGAATGAATAA	hypothetical protein FDI25_gp70	Acinetobacter phage AbP2	4e-49	0.963	YP_009609923.1
vWUPSU_00049	27151	27735	-	MSKLVCGYGLNDKTRPSYINGVEVKEYLHWASMIKRCDKKNISKKFMHYIDCEVSDNFKNYSYFYDWCQEQIGFENKGWQLDKDLLIKGNKIYSEDTCVFIPKEINLLLTKRKNDRGEFPIGVFFEKKPQRFRAQISMHGKRYFLGYFDSAIEAFNVYKEKKESHIKYIAENYKEVIDIRAYNALISYNVEIGD	ATGAGTAAGCTAGTTTGTGGTTATGGTTTGAATGATAAAACCAGGCCTTCATACATAAATGGTGTGGAAGTAAAAGAGTATTTGCATTGGGCAAGTATGATTAAAAGATGTGACAAAAAGAATATTTCAAAAAAATTTATGCATTATATTGATTGCGAAGTATCTGATAACTTTAAAAATTACTCTTATTTTTATGATTGGTGTCAAGAGCAAATAGGTTTTGAAAATAAAGGATGGCAACTAGATAAAGATTTGCTAATTAAGGGGAATAAAATTTATTCAGAAGATACTTGTGTATTTATCCCAAAAGAAATAAACCTTCTTTTGACTAAGCGTAAGAACGATAGAGGTGAATTTCCTATAGGTGTTTTTTTTGAGAAAAAACCACAAAGATTTAGA…	putative HNH homing endonuclease	Acinetobacter phage AbP2	3e-137	0.9794	YP_009609924.1
vWUPSU_00050	27827	28000	-	MSLKKLRDKINGSEPLVDGETKEMLIEQWKKIHIELEAEKSLDERNYIEFNKEEDLL	ATGAGTTTAAAGAAATTGCGCGACAAGATTAATGGGTCTGAGCCTTTGGTTGATGGCGAAACCAAAGAAATGCTAATAGAGCAATGGAAGAAGATTCACATTGAGCTAGAAGCTGAAAAATCATTGGATGAAAGAAACTATATTGAATTTAATAAAGAAGAAGATTTATTGTGA	hypothetical protein FDI25_gp72	Acinetobacter phage AbP2	2e-29	0.9474	YP_009609925.1
vWUPSU_00051	27997	28572	-	MKKRNKKYNGKQVVKQKIHKFQMTWEVNEAKNIIELHHLLNGVDPQESTHTPLKVWMKAHKGDLALALKTQTIPAEQSFHIASRIHAVNEKTGETVDCEFQLATDTVMHLWQFLGDVESDIYVNDGGFKKKWLGFNHELEAYLREVGNGEFVVKTNHCCLTCFSTFKSFRHEMEFKSIKLMNPEFGLGVEG	ATGAAAAAGCGGAATAAAAAATACAACGGGAAGCAAGTTGTAAAGCAAAAGATTCACAAGTTTCAGATGACTTGGGAAGTTAATGAGGCTAAAAATATTATTGAACTTCATCATTTGCTTAACGGAGTGGATCCGCAAGAGTCTACTCATACACCGCTTAAGGTTTGGATGAAGGCACATAAGGGTGATCTAGCTTTAGCATTAAAGACGCAGACGATACCGGCAGAGCAAAGTTTTCATATTGCTAGTCGAATTCATGCGGTTAATGAGAAAACAGGCGAAACGGTTGATTGTGAATTTCAGTTGGCTACAGATACTGTTATGCATTTGTGGCAGTTCTTAGGTGATGTTGAATCTGACATTTATGTCAATGATGGTGGGTTTAAAAAGAAATGGCTC…	hypothetical protein LD30_gp16	Acinetobacter phage YMC-13-01-C62	5e-138	0.9843	YP_009055437.1
vWUPSU_00052	28569	29345	-	MEDYKIRVNNEAESKEAQELFFELGYIWPGCEKYYNRIGNYTFITAYPDEMLLRMGWGGDTDKEVTLPQLRDLVVLKRNDVRDANYRSKSVLDGFYFKSCDGFFYFMFEGKWVRSTTNTDEGLEPITKGLDLISGAEALRALADGVKPEEIEVIFSNGYATSFISTDGKVGFIVRHLNEKMFRLKPQTVKVELELPKPFEPKIGEKYWYLKLLGGNDYDWACFFGNENDSYFQRFGAWRTESEIKQVVEQLRKIKGAV	ATGGAAGATTATAAAATTCGCGTAAATAATGAAGCTGAGAGCAAAGAGGCTCAGGAGTTGTTTTTTGAGTTGGGTTATATCTGGCCCGGTTGCGAAAAATACTATAATCGCATTGGAAACTATACGTTTATTACGGCCTACCCTGATGAAATGTTATTAAGAATGGGATGGGGTGGAGATACTGATAAAGAAGTAACCCTACCTCAATTACGCGACCTTGTTGTTTTGAAGCGTAATGATGTGAGAGATGCAAATTACAGAAGTAAAAGCGTCCTAGATGGATTTTACTTTAAAAGCTGTGATGGGTTTTTTTACTTTATGTTTGAGGGTAAGTGGGTGAGATCAACAACTAATACAGATGAAGGGTTGGAGCCTATCACTAAAGGCTTAGATTTGATT…	hypothetical protein	Acinetobacter phage vB_AbaM_IME285	5e-113	0.684	AYP68870.1
vWUPSU_00053	29455	29667	-	MELVLVISVIMYFAPSIIGFMRGHASKWAIFAMNLFLGWSVIFWFFSLFWSLSNKGGNQTVIVNNQINNK	ATGGAATTGGTTTTAGTTATTTCGGTAATTATGTATTTCGCGCCTAGCATTATTGGCTTTATGCGTGGACATGCAAGCAAATGGGCAATCTTTGCAATGAATTTATTTTTGGGTTGGTCTGTAATTTTTTGGTTCTTTAGTTTGTTCTGGTCTTTATCGAATAAAGGCGGCAACCAGACAGTAATCGTAAATAACCAGATCAACAACAAATGA	hypothetical protein	Acinetobacter phage vB_AbaM_IME284	8e-21	1	AYP68955.1
vWUPSU_00054	29739	29939	-	MKLESIEERHEKHVSRFLSVKSEILEMAAQLEHDLNYFGDYIGSEKLFEAKRHATAIYHIVKKVEE	ATGAAACTAGAGTCAATTGAAGAAAGACATGAAAAGCATGTTTCTAGATTCTTAAGCGTGAAAAGTGAGATTTTGGAAATGGCTGCTCAGTTGGAGCATGATTTAAATTACTTTGGAGATTATATTGGTAGTGAGAAATTGTTTGAGGCTAAGCGGCATGCAACCGCAATCTATCATATAGTTAAGAAGGTAGAAGAATAA	hypothetical protein	Acinetobacter phage vWUPSU
vWUPSU_00055	30100	30303	-	MTYLEWLKAYDKSHITHPSRQDVWDGAWNYQQAKIDAVIKALEDNFQYLEGNEPALILMDDIKELLK	ATGACATACCTAGAGTGGTTAAAAGCATATGACAAATCCCATATAACTCATCCAAGTCGTCAAGATGTGTGGGATGGGGCGTGGAACTATCAGCAAGCTAAGATTGATGCGGTAATAAAGGCGCTAGAAGATAACTTTCAATACTTAGAAGGAAATGAACCAGCTTTAATATTAATGGACGACATTAAGGAGCTACTAAAGTGA	hypothetical protein	Acinetobacter phage vB_AbaM_IME285	3e-18	0.8372	AYP68875.1
vWUPSU_00056	30300	30593	-	MKNILKSWFRKSDDRFYKFHEMMCESILNQTCFYDSEYKTRVVLVSSSCWDGDFMTSNYEFVAVGKVGLRNRYYPEKIVLNIFDARSRIKPIVRIKK	ATGAAAAATATACTAAAATCTTGGTTTAGAAAGTCAGATGACAGGTTTTACAAATTTCATGAAATGATGTGCGAATCAATTCTTAATCAAACATGTTTTTATGATTCAGAATATAAGACGAGGGTTGTTCTAGTGAGTTCAAGTTGTTGGGATGGTGATTTTATGACTTCAAATTATGAATTTGTTGCTGTGGGAAAGGTTGGCTTGCGTAATCGTTATTACCCAGAAAAAATTGTCTTAAATATATTTGACGCGAGATCTAGAATTAAGCCAATTGTGAGAATTAAGAAATGA	hypothetical protein BphiR2919_00044	Acinetobacter phage Bphi-R2919	3e-58	0.8866	QGH74079.1
vWUPSU_00057	30590	30856	-	MNLIDKLGGYKAVKAKSESDILYGEKIYLKRALLEYRRQNEIYELGDLVVFKKEYSKDSVIHKIDSLRAGTKCLRHATDEEIEKGCRV	ATGAATTTAATTGATAAATTGGGTGGTTATAAAGCTGTTAAGGCTAAATCTGAAAGCGATATTCTATATGGAGAAAAGATTTATCTTAAACGTGCGCTTTTAGAATACCGCCGACAAAATGAAATCTATGAACTAGGCGACCTTGTTGTGTTTAAGAAAGAATATAGTAAGGACAGTGTTATTCATAAGATTGATAGCTTACGTGCTGGTACTAAGTGTTTACGTCACGCAACGGATGAAGAGATAGAGAAGGGGTGTAGAGTATGA	hypothetical protein LD30_gp21	Acinetobacter phage YMC-13-01-C62	4e-52	0.9318	YP_009055442.1
vWUPSU_00058	30879	32240	-	MNENLYSIQIEQSVLSALMSLNGGIDDVVAKLSVDSFYAAQHKIIFKHFKKLFDEGAGHDVVMLYDSIKLDSNDSKMVTEEYLIELNATIGLAHFLDQHADQLNEHASRRALFNAGEQIKKISIDTTQYDIDEAISKSESVLSSVENMSGDKDYSCRAYDLAIELFGDINKRIEDRKNGIEKIAGVKTGFRDLDNKIGSIGRGELVIIAARPSMGKTALAQDMMLDISFSQQHPVLFQSAEMPKEAVMRRIISSIAEIKTTDIRNATVPDEKWKDFYDAIKQLDQSKLFIDDKAAPTISHIRKNCRQLRAKYGYVGAVFIDYLTLLTPPLKTDQNYLAVGSISKGLSALAKEFDCPVFCLSQLSRKVEDRADKRPMMSDLRESGQIEQDANTILFIYRD…	GTGAACGAGAATTTATATTCAATACAAATTGAACAGTCAGTTTTATCTGCTCTGATGTCATTAAATGGTGGTATTGATGATGTTGTGGCTAAACTGTCAGTTGATAGTTTTTATGCAGCACAACATAAAATCATATTTAAACACTTTAAAAAGCTATTCGATGAAGGTGCAGGCCATGATGTTGTCATGCTTTATGACTCAATTAAGCTTGATTCAAATGATTCAAAAATGGTTACTGAGGAATATCTGATAGAGCTTAACGCAACTATTGGTCTCGCTCATTTTCTTGATCAACATGCCGACCAGCTAAATGAACATGCCTCTAGACGCGCACTATTTAACGCAGGAGAGCAAATTAAGAAGATCTCGATAGATACCACCCAATATGATATTGATGAG…	putative replicative DNA helicase	Acinetobacter phage AP22	0	0.9845	YP_006383827.1
vWUPSU_00059	32242	33111	-	MYSSGNETVDKIGLMNIEGNVIPFNWFSVFKFKNGKPDLNAIVILSEIVYWYRPKIVRDEDTGATIGVRKKFKADLLQRSYESFAKQFGLTKRQVKEAFDRLCEFGVVIREFRTVKTDNSTLFNVLFIGLDADIVSSVSMYHPPTLESTTLLRSNVPPHTLKRNTYTETTTENTTDKKQSSFSEKFEKFWNEYPKCKRKGTKEAANKTFTKYQKDFEMIMKVLGEFKKDEMWTKNNGEFIAAPSSWLNKQYWKTDYWIEQVGSVNQAQIQHEAPRPQVKAIRKNYLNRG	ATGTATAGCAGTGGAAATGAAACAGTAGACAAAATAGGGTTGATGAATATTGAAGGGAATGTAATTCCTTTTAATTGGTTCTCAGTTTTTAAGTTTAAAAATGGAAAGCCCGACCTGAATGCTATCGTAATTTTATCCGAGATTGTTTACTGGTATAGACCAAAAATTGTACGTGATGAAGATACAGGTGCAACGATTGGAGTTAGAAAAAAGTTTAAGGCAGATTTATTGCAGCGATCTTATGAAAGCTTTGCAAAACAATTTGGATTAACTAAAAGACAGGTTAAAGAGGCATTTGATCGACTTTGTGAGTTTGGTGTTGTAATTCGAGAGTTTAGAACCGTAAAAACTGACAACTCAACACTATTTAATGTTCTTTTTATTGGTCTTGATGCAGAC…	hypothetical protein LD30_gp23	Acinetobacter phage YMC-13-01-C62	0	0.9308	YP_009055444.1
vWUPSU_00060	33104	33721	-	MNNFKPNFFCVPNFIFDENEILKFSHCDLSVFLFCCSKKGSPSNKFNADFLSKVLGFSKNEVYSSLVLCCDYGLISIDDDAGVDSVFDSFVYQDNVKERISVKKSKPKSGYIYVLSNDGFDGFLKIGVTTRSVEKRVSELNKGVSSLTNFKIEYSIHTENAFLIEKKIHDVLNYCRVKENKEFFKLEVSDAINSIKSVIFGDNNV	ATGAATAATTTTAAGCCAAATTTCTTTTGTGTTCCCAACTTCATTTTTGATGAAAATGAAATATTGAAATTTAGTCACTGTGATCTTTCTGTATTTCTTTTTTGTTGTAGCAAGAAAGGATCTCCATCAAACAAATTTAATGCAGATTTTTTGTCAAAAGTTCTTGGGTTTAGTAAAAATGAGGTGTATTCATCATTAGTCTTATGCTGTGATTATGGACTAATATCCATTGATGATGATGCTGGAGTGGATAGTGTTTTTGATTCATTTGTCTATCAAGACAATGTGAAAGAAAGGATTAGTGTTAAAAAATCAAAACCTAAATCTGGATATATTTATGTTTTAAGTAATGATGGATTTGATGGGTTTTTAAAAATAGGAGTAACAACAAGAAGTGTT…	hypothetical protein	Acinetobacter phage BUCT628	5e-140	0.9902	QYC51369.1
vWUPSU_00061	33730	33897	-	MEFVSISSLQRTTKPMLENEVVCVMKNNEPVFYTVSPKRYAELLNAETAKRKETK	ATGGAATTTGTTTCAATTAGCAGCTTACAGCGCACAACCAAGCCGATGCTTGAAAACGAAGTTGTTTGTGTCATGAAAAATAATGAGCCAGTTTTTTACACTGTTTCCCCAAAAAGGTATGCTGAATTGCTTAATGCTGAGACTGCCAAGAGAAAAGAAACTAAGTGA	hypothetical protein	Acinetobacter phage BUCT628	6e-31	1	QYC51368.1
vWUPSU_00062	33999	34211	-	MTEIPKEALFFITWFEKEYPEFVNQFGEVKNFYDSKSDEFMIEEIQDAYISRKKGEEPMPMYFGVSGQFR	ATGACTGAAATACCAAAAGAAGCTTTATTCTTCATAACTTGGTTTGAAAAAGAATACCCCGAATTTGTCAATCAATTTGGTGAAGTAAAGAACTTTTATGATTCAAAATCAGATGAATTCATGATTGAAGAAATTCAAGACGCATACATTTCACGAAAAAAAGGCGAAGAACCAATGCCAATGTATTTCGGTGTTAGTGGTCAGTTTAGATAA	hypothetical protein A323_gp75	Acinetobacter phage AP22	3e-40	0.9571	YP_006383825.1
vWUPSU_00063	34204	34434	-	MILQKPLFWHWCKQETGNIAYLARELGVSRTFVSFLVSGKKPIPLEHIPKIRQVTGLKAKELRPDIYEIFKDDLDD	ATGATTTTACAAAAGCCTTTATTTTGGCACTGGTGCAAACAAGAAACTGGAAATATAGCATATTTAGCTAGAGAGTTAGGTGTAAGCCGAACATTTGTTTCATTTCTTGTTAGTGGTAAAAAGCCCATACCACTTGAACACATCCCAAAGATTAGACAAGTGACTGGCCTAAAAGCTAAAGAATTAAGACCTGATATTTATGAAATTTTTAAGGATGATTTAGATGACTGA	prophage anti-repressor	Escherichia phage vB_EcoM_APEC	3e-48	0.9737	QMP81487.1
vWUPSU_00064	34571	34912	-	MKGLIEINSEVLQGVCEDALYYIEHFDIEPYKTIECKFSILKLKKIEKTIYCGLPFWYGYKNSLICHFNKLLQNAKYAKNKNIKIYISELSYTNTVMLINGNKEANPIYITNY	GTGAAAGGATTAATTGAAATCAATTCAGAAGTCCTGCAAGGGGTTTGTGAAGATGCTTTATATTATATTGAGCATTTTGATATTGAGCCTTACAAAACAATTGAATGTAAATTTTCAATTTTAAAGTTGAAGAAGATAGAAAAAACCATATATTGCGGCTTGCCGTTTTGGTACGGATACAAAAATTCACTGATATGTCATTTCAATAAATTATTGCAAAATGCCAAATATGCTAAAAACAAAAATATAAAAATTTATATTTCAGAATTAAGTTATACAAATACCGTTATGTTGATAAATGGAAATAAGGAAGCAAATCCAATATACATAACCAATTATTAA	hypothetical protein	Bacteriophage sp.	0.006	0.3721	QHJ83245.1
vWUPSU_00065	34909	35151	-	MNTVINDGFMNPDRFGYAAIPFKISDKEPRKDVPIWRIRRTNVRSMGKRFYEHTKPCKCGSLLRRVYNNECFDCWKEGKK	ATGAACACAGTAATTAATGACGGATTTATGAACCCCGACCGTTTTGGCTATGCAGCAATTCCTTTTAAGATTAGCGATAAAGAGCCTAGAAAGGATGTGCCAATATGGAGGATTAGGAGAACCAATGTTAGGTCTATGGGCAAGCGATTCTATGAACATACCAAGCCTTGCAAATGCGGTTCATTGCTAAGACGTGTTTATAACAACGAGTGTTTTGATTGTTGGAAGGAGGGCAAGAAGTGA	AB1gp57	Acinetobacter phage AB1	1e-48	0.9506	YP_009613822.1
vWUPSU_00066	35148	35354	-	MFNIGDLVVTTHEDSNPRLRKIIKFDGIYHLEHVYKNHAIASNFQIQLCRASTFRLATPEEIEVGFRK	ATGTTTAATATTGGTGATTTAGTAGTAACAACTCATGAAGATTCAAACCCAAGATTAAGGAAAATTATTAAATTTGATGGTATCTATCACCTAGAGCATGTGTATAAAAATCACGCTATAGCGTCAAACTTTCAGATTCAACTTTGCCGAGCTTCGACATTTAGACTAGCAACGCCAGAAGAAATTGAGGTGGGATTTAGAAAATGA	hypothetical protein	Acinetobacter phage vWUPSU
vWUPSU_00067	35456	35881	-	MKVLKVFEGTAEVVDFELTTRSFFYKGEKLKHEPNSKKTGLLAKRKVSDDNEPEYFYSLNSDYVKENYPKLFTGMRSVDWPKIINEVFEYNDISQHQLGNMTGISTAYIQWLREGVRKNPSFEMGMAIINLHPNKKELLEI	ATGAAAGTATTGAAAGTTTTTGAAGGGACGGCAGAAGTGGTTGATTTTGAATTAACTACTCGAAGCTTCTTCTATAAAGGAGAAAAGTTAAAGCACGAACCAAATAGCAAAAAAACTGGTTTGCTAGCAAAGCGCAAAGTCTCAGATGATAATGAGCCAGAATATTTCTACAGCCTAAATAGTGACTACGTAAAAGAAAACTACCCTAAATTATTTACAGGGATGCGTAGTGTTGACTGGCCAAAAATTATTAATGAGGTGTTTGAATACAACGACATTTCTCAACATCAGCTTGGGAATATGACTGGGATTTCAACTGCATATATTCAGTGGTTGCGTGAAGGCGTTCGCAAAAACCCAAGTTTTGAAATGGGAATGGCTATTATAAACCTGCATCCA…	hypothetical protein A323_gp69	Acinetobacter phage AP22	1e-99	1	YP_006383819.1
vWUPSU_00068	35983	36762	+	MKFENLYITCQNLEERSIVMQTAIKMGYSKSFDDGGDFSVVLNELGQFFDLNWHGADKNSAYKKLTYAEFLENYNEAKFVVKIHQAKKELGLSNSGLSLKMGKSRPYIAKMLNQPQSEKVQNKVIAELDKLLNQPEVDDTFAPNLADELESKDKEITDLKKIIESKDLAISGLIKQNDEAKKIHDKDVNALVELEVNLIGAKIDLDRTKVELDYFVNKYKQSEEDVNSLKSKIKRERIIILIVIAILTALFFLKDVVGG	ATGAAATTTGAGAATTTATATATTACATGCCAAAATCTTGAAGAGCGCAGCATTGTTATGCAAACAGCTATAAAAATGGGATATTCAAAATCTTTTGATGATGGAGGGGATTTTAGTGTTGTTTTAAATGAATTAGGGCAATTCTTTGATCTTAATTGGCATGGTGCTGACAAAAATAGTGCTTATAAAAAATTAACTTATGCGGAGTTTTTAGAAAATTACAATGAGGCTAAGTTTGTTGTAAAAATCCACCAAGCCAAAAAAGAACTTGGTTTAAGCAATAGTGGATTATCTTTAAAGATGGGCAAATCTCGCCCCTATATCGCTAAGATGCTTAACCAGCCACAAAGCGAGAAGGTGCAGAATAAGGTTATTGCTGAGCTTGATAAGTTGCTAAAT…	putative transcriptional regulator	Acinetobacter phage AbP2	9e-83	0.5945	YP_009609855.1
vWUPSU_00069	36829	37005	+	MNNWKNVSVCLPEEGEIVLVWIKDTWYVSCFSEGTFFDEEGVDTYSGVTHWMRPIEPE	ATGAATAATTGGAAAAATGTTTCTGTATGTTTGCCAGAAGAAGGAGAGATTGTTCTTGTCTGGATTAAAGACACTTGGTATGTCTCTTGTTTTAGTGAGGGCACCTTCTTTGATGAAGAAGGGGTTGATACCTATAGTGGGGTAACTCATTGGATGAGACCAATAGAACCAGAATAA	hypothetical protein Phab24_id157	Acinetobacter phage Phab24	3e-11	0.5439	QXM18602.1
vWUPSU_00070	37098	37430	+	MKNALILAASVALAACSGKPVITGPYEVESLDMEHNVAAIKSGDLVLEVEFEGRFFKDGNGFQSWNDVEVKSVNDVKVYNEYGETEDYVLPSEEVSNIVQVIENEIAEKM	ATGAAAAATGCATTGATTTTAGCCGCTTCTGTTGCGTTAGCTGCATGTTCAGGTAAACCAGTTATTACTGGTCCATATGAAGTTGAATCGTTAGATATGGAGCATAACGTAGCTGCCATTAAATCTGGTGATTTGGTGTTAGAAGTTGAGTTTGAAGGTCGATTCTTTAAAGATGGTAATGGATTTCAATCATGGAATGATGTTGAAGTTAAATCTGTAAATGACGTTAAAGTTTATAATGAATATGGTGAAACAGAAGACTACGTTTTGCCTAGTGAAGAAGTATCAAACATTGTTCAAGTAATTGAAAATGAAATTGCGGAGAAAATGTAA	hypothetical protein	Acinetobacter phage vB_AbaM_IME284	1e-70	0.9818	AYP68969.1
vWUPSU_00071	37430	37612	+	MSWLDDVKEHGADAYFWSIETAYQMNVIDSKEYRKRMHEYRDIQHQERQETLLKLLEISK	ATGAGCTGGCTTGATGATGTGAAAGAACATGGTGCGGATGCTTACTTCTGGTCAATCGAAACAGCTTATCAAATGAATGTGATTGACTCTAAGGAATACAGAAAACGCATGCATGAATATCGAGATATTCAGCATCAGGAAAGACAAGAAACATTACTTAAATTATTGGAGATTTCTAAATGA	hypothetical protein A323_gp65	Acinetobacter phage AP22	3e-35	0.9833	YP_006383815.1
vWUPSU_00072	37609	38286	+	MSNLVEHKDNGFLSLMQQALTTPNMDMSILKDMLAMQKEVMAQQAVIDFNNDFAEMSKEIPVIAHTKKSYSTTYTPLEDIVNIVRPILSKYGFSVSFKNSQVEKGFVEVTCQLRHKAGHMIENNLILPTDAATKGMNGIQAIGAAISYGKRYTLCGVLNIATTADDDNNGFATNAKTEATKKPLTDARLEKAIEQVNNGVISIDSITDAYDLTPEQLIKIGKECK	ATGAGCAACTTAGTAGAACACAAAGATAATGGTTTTTTATCATTGATGCAGCAAGCATTGACCACGCCAAACATGGATATGTCAATTTTAAAAGATATGCTGGCAATGCAAAAAGAAGTTATGGCACAACAAGCTGTAATTGATTTTAACAATGACTTTGCGGAAATGAGCAAAGAAATACCTGTGATTGCTCATACTAAAAAATCATATAGCACGACATACACACCATTGGAAGATATTGTAAATATTGTTCGCCCAATATTGTCGAAATATGGCTTTAGTGTTTCTTTTAAAAATTCGCAAGTTGAAAAAGGGTTTGTTGAGGTAACTTGCCAATTGCGTCATAAAGCTGGGCATATGATTGAAAACAATCTTATTTTACCTACAGATGCAGCCACA…	putative ERF family protein	Acinetobacter phage WCHABP12	3e-164	0.9911	YP_009600519.1
vWUPSU_00073	38286	38537	+	MIKPMCIVSSNSKINGDVLMMTKKSPFTHFIYIGEKTENVEITNTFFISKLHNDLPLYIKLLWVFYIFILRKTHVHLVGVLRK	ATGATTAAGCCAATGTGTATAGTTTCTAGCAACTCAAAAATAAATGGTGACGTGTTAATGATGACAAAAAAATCACCATTTACTCATTTTATTTATATTGGTGAAAAAACTGAAAACGTAGAAATAACCAATACATTTTTCATTAGCAAATTACATAATGATTTACCATTGTACATTAAGCTTTTGTGGGTTTTTTACATTTTTATTTTAAGAAAGACTCATGTTCATTTAGTGGGGGTTTTGAGAAAATGA	hypothetical protein	Acinetobacter sp. CIP-A165	5e-07	0.3452	WP_004672720.1
vWUPSU_00074	38540	39142	+	MILFRASSVGKLMASPEKNILPAGAITELDKMISQQLLNWCDSFDFFTLEKGKQCENESIELYNEINDTFYVKNLERVTKGNLTGECDLLDKKESLVIDIKTAYSKKTYPLFLKISSLYEWQLRSYMHLYDVNNAELAYCLVDTPIDLIAKKDPEEWHYMHDVPMKYRVSKLRISRDLEKEQQLLNRIELCKKYVEENLK	ATGATTTTGTTTCGTGCTTCATCAGTAGGGAAGTTAATGGCATCACCAGAGAAAAATATTTTGCCTGCTGGTGCCATTACTGAATTAGATAAAATGATTAGCCAGCAATTGTTGAACTGGTGCGATTCATTTGACTTTTTTACATTGGAAAAAGGTAAACAATGTGAAAATGAAAGCATTGAACTTTATAACGAAATTAATGATACGTTCTATGTGAAGAATTTGGAACGTGTCACCAAAGGAAATTTGACTGGTGAATGCGATTTGCTGGATAAGAAAGAAAGTCTTGTAATTGACATTAAGACAGCTTACAGCAAAAAAACATATCCATTGTTTTTGAAAATATCTAGCTTGTATGAATGGCAATTGCGTAGCTACATGCATCTTTATGATGTTAAT…	hypothetical protein FDH91_gp85	Acinetobacter phage WCHABP1	6e-144	0.99	YP_009604576.1
vWUPSU_00075	39139	39432	+	MKIKESLVFVFVFWMQKGGHNLNERKGNIVMRKNGKVAEIYFSNADYYEINDYCKERYELFLTQWLKYGVEFIKNLKREGALEVMRNRGQRYLELKR	ATGAAAATCAAGGAATCATTGGTCTTTGTGTTTGTTTTTTGGATGCAGAAAGGCGGCCACAACTTAAACGAACGTAAAGGCAATATTGTTATGCGTAAAAATGGGAAGGTGGCTGAAATTTATTTTTCAAATGCCGATTATTATGAAATTAACGACTATTGCAAAGAACGATATGAATTGTTTTTAACGCAATGGCTTAAATATGGAGTGGAATTTATCAAGAATTTAAAACGTGAAGGCGCGTTAGAGGTAATGCGTAACAGAGGGCAACGATATTTGGAGTTGAAGAGATGA	hypothetical protein FDG67_gp64	Acinetobacter phage IME-AB2	3e-61	0.9897	YP_009592215.1
vWUPSU_00076	39429	39632	+	MSKYDWSKVPAEINWIATDKDGFARGHKEEPVIDHPREWHSDQYYDYPIISIGYKGNWKESLEERPK	ATGAGTAAGTATGATTGGTCGAAAGTGCCTGCCGAAATAAATTGGATTGCTACGGATAAGGATGGTTTTGCCAGGGGTCATAAAGAAGAGCCTGTTATAGATCATCCTAGAGAGTGGCATAGTGATCAATATTATGATTATCCAATTATTAGCATTGGCTATAAAGGCAACTGGAAAGAATCACTAGAGGAGCGCCCAAAATGA	hypothetical protein LD30_gp37	Acinetobacter phage YMC-13-01-C62	1e-10	0.4925	YP_009055458.1
vWUPSU_00077	39629	39793	+	MNPIAMILISFALSFVFVVVLYLYEAYKRKRYVQRKQDDQRKFNPIREKVWWRK	ATGAACCCAATAGCAATGATTTTAATATCCTTTGCATTGAGTTTTGTTTTTGTGGTTGTTTTATATTTATATGAGGCATATAAGCGGAAACGATACGTGCAAAGAAAGCAAGATGATCAACGTAAATTTAATCCTATTCGTGAAAAAGTTTGGTGGAGAAAGTAA	hypothetical protein FDG67_gp65	Acinetobacter phage IME-AB2	4e-21	0.963	YP_009592216.1
vWUPSU_00078	39793	40353	+	MEQLIKQIEQWASDRNIIKGSKPIDQAMKLFSEFGELADNVGKGRDCRDDIGDVFVVLTIMSAQMGGEVMKLIIDDNYTDYIDYVDHENSKNETDLKKLVYMLNRDIHAFINSIIYTYSFKDDLKLCINCLDKIAIINKTTLKECVQLAYNDIKDRKGLMHNGMFIKESDPAYASVVKSIEENYSA	ATGGAACAGTTAATTAAACAAATCGAACAATGGGCGTCAGATCGTAATATTATCAAAGGGTCGAAGCCAATTGATCAAGCTATGAAGCTGTTTAGTGAGTTTGGCGAGCTTGCAGATAATGTCGGCAAAGGGCGTGATTGTCGAGACGATATTGGGGATGTTTTTGTTGTGCTTACTATTATGTCTGCACAAATGGGTGGTGAAGTCATGAAGCTTATAATTGATGATAATTATACAGATTATATTGACTATGTAGATCATGAAAACTCAAAAAATGAAACTGATTTAAAAAAATTAGTGTATATGTTAAATAGAGATATTCATGCATTTATTAACTCTATTATTTATACATATTCATTTAAAGATGATTTAAAGTTGTGTATTAATTGCTTAGATAAA…	putative nucleoside triphosphate pyrophosphohydrolase	Acinetobacter phage AbP2	6e-70	0.6349	YP_009609864.1
vWUPSU_00079	40346	40576	+	MLDKFVKSLGFLGVDASNMNYQDCDKHRYKFEDENIDKHWRCFYAFYKNGFEKGHKFGWNAACDEFGATAIRLIKK	GTGCTTGATAAATTTGTAAAGTCATTGGGTTTTCTTGGTGTAGATGCGTCTAATATGAATTATCAAGATTGCGATAAGCATCGTTATAAATTTGAAGATGAGAATATAGATAAGCATTGGCGTTGTTTCTATGCTTTTTATAAAAATGGTTTTGAAAAGGGTCATAAGTTTGGATGGAATGCCGCTTGTGATGAATTTGGCGCTACAGCAATAAGGTTGATTAAGAAATGA	hypothetical protein A323_gp59	Acinetobacter phage AP22	3e-43	0.8816	YP_006383809.1
vWUPSU_00080	40573	40968	+	MSMTAQQLIRKAILLKAVDFENIEPFNQSLDGSGIDELYESYNEYDELNDPKNEIRYGQVDANLNAITWSRSYEIDVRAMKIDGVWVAWDFYYGGGKHGEPESFDWISNARVVNCEEIQVMTTQYNFSEIK	ATGAGTATGACGGCACAACAGCTTATCCGTAAAGCTATTTTATTGAAAGCAGTGGATTTTGAAAATATAGAGCCTTTCAATCAAAGTTTAGATGGATCTGGTATTGATGAATTGTATGAATCATATAATGAATACGATGAGTTAAATGATCCGAAAAATGAAATTCGCTATGGGCAAGTTGATGCTAATCTAAATGCAATAACATGGTCGCGCAGTTATGAAATTGATGTTAGAGCCATGAAAATAGATGGTGTTTGGGTTGCTTGGGATTTTTATTATGGTGGCGGCAAACATGGTGAGCCAGAATCATTTGATTGGATCTCAAATGCAAGAGTTGTAAATTGTGAAGAAATCCAAGTAATGACAACTCAATACAATTTTTCAGAAATTAAATAA	hypothetical protein A323_gp58	Acinetobacter phage AP22	4e-89	0.9542	YP_006383808.1
vWUPSU_00081	41061	41663	-	MTKGGFDILRSGLGRLTQNQVDEINFIVGEIDKDKSISYPQAAYILATTWHETAAKMLPIEEYGKGKGRPYGTWYKNSKDQLYTFKDGSRTTAYLQESYPHLYYGRGYVQLTWFDNYEKASKKLGHDFLSNPDDVMKKEYAIQILLTGMKEGWFTGKKLSDYIYQSKKDYVSARRIINGSDKAQKIAEIALIFERALRSL	ATGACTAAAGGTGGTTTTGATATTTTACGATCTGGTTTAGGTAGATTAACTCAAAACCAAGTGGATGAAATTAATTTTATTGTAGGCGAGATTGATAAAGATAAATCTATTTCATATCCTCAAGCTGCATACATTCTTGCTACCACATGGCATGAAACTGCTGCAAAAATGCTGCCTATCGAAGAATATGGTAAAGGTAAAGGGCGGCCTTATGGAACATGGTACAAAAATAGTAAAGATCAACTGTACACCTTCAAAGATGGGTCAAGGACTACGGCTTATTTGCAAGAATCCTACCCGCATTTGTATTATGGTCGCGGCTACGTTCAGCTTACTTGGTTTGATAACTATGAGAAGGCTTCTAAAAAACTAGGACATGACTTTTTGTCAAATCCAGAC…	Chitinase C	Myoviridae sp.	6e-131	0.91	DAF69039.1
vWUPSU_00082	41656	42003	-	MDFINWKEIPLLIYVILLAFLGGIVASIDEQRKDGKTMPLYKRFITMMINGVVSGFAGLLMYFLYIFVAQTDEASPFMFFLVGVTGWLGGGAMDFFIAIWRAFIQAQKGGKNEND	TTGGACTTTATCAACTGGAAAGAAATTCCTTTACTAATCTACGTTATATTGCTTGCATTTCTAGGTGGTATAGTAGCTAGTATTGATGAACAGCGTAAGGATGGTAAAACTATGCCTCTTTATAAAAGGTTTATTACGATGATGATCAACGGAGTGGTTAGTGGATTCGCTGGTCTTCTTATGTATTTTTTATATATATTTGTTGCACAAACAGATGAAGCTAGTCCATTTATGTTTTTTCTTGTGGGTGTTACTGGTTGGCTGGGCGGTGGTGCTATGGACTTCTTTATAGCAATATGGAGAGCGTTTATTCAGGCACAGAAAGGTGGTAAAAATGAAAATGACTAA	phage holin family protein	Acinetobacter baumannii	0	0.3263	WP_088752848.1
vWUPSU_00083	42066	44147	-	MTNPTLITTPFAENGDKNTIPESVGAEPQNATMQAGFPPITQQKISEGGIPPERNDFNGMFNLVTQHLVHLNNGMSYEFDQEHANKIGGYPLNARLMLSNGDIVRSTVANNVNNPNSDMTGWVIEDGNKYVQNPSNLLDITNPKNKQRAFVYSIQKWYTYMPSSTEANNGVTVVDKWVMDVQDAYYASWFATPNDLSDQSVKLQTGYDYATSKGRKFVIDEVFYVEANQSYSSIENNSIIIRDNSLLEFSANGKLLQINQNKNQSNILLCMRIKNFKIISPVLVGDRLENSYLPPTSNDQGFGYGIAVYEAENGYIFEPKVSQCHGDNIYIGKPWGSNQAQQPKNITIVRPHCDHARRNCISLTAWDNVKIIDPVLSYAGDSDGITGAFPKSCIDIELE…	ATGACAAATCCAACACTTATTACAACCCCATTCGCTGAAAATGGCGATAAAAATACCATTCCAGAATCAGTTGGCGCTGAACCACAAAATGCAACTATGCAAGCTGGTTTTCCACCAATCACTCAACAAAAGATTTCTGAAGGTGGCATTCCTCCTGAGCGAAATGATTTTAATGGAATGTTCAACCTAGTTACGCAACATTTAGTACATCTTAACAACGGCATGTCTTATGAGTTTGATCAAGAGCATGCAAATAAGATAGGTGGTTATCCATTAAATGCCCGACTAATGCTTTCTAATGGTGATATTGTTCGCTCTACCGTTGCGAATAATGTCAATAATCCAAATAGTGATATGACAGGTTGGGTTATTGAAGATGGCAACAAATATGTTCAGAAT…	putative tail-fiber protein	Acinetobacter phage WCHABP12	1e-66	0.8027	YP_009600510.1
