# Supplementary material for: Characterization of Novel Lytic Myoviridae Phage Infecting Multidrug-Resistant Acinetobacter baumannii and Synergistic Antimicrobial Efficacy between Phage and Sacha Inchi Oil
Source: Pharmaceuticals (Basel). 2022 Feb 26;15(3):291. doi: 10.3390/ph15030291 (PMC8949666; doi:10.3390/ph15030291)
Supplement: Supplementary file 1 [file pharmaceuticals-15-00291-s001.zip › Table S2.xlsx]

## Sheet: Supplementary TablesS2
Supplementary Table S2. Annotation of the putative functional ORFs in phage vWUPSU genome was conducted using the RAST database.
CDS Position	Sequence	BLAST Hit	E-Value
complement(71..697)	MENIKDTIMSQYAHSPTLLALIDGINEVIDPQYFIDDFYEKVYRLSSAEGFGLDIWADKVGVSRFAKTADPNAKTFGFQPDYQPFNTYPFSDGGAFASYRLTDADLRKLIIIKAASNILYATALNINKFLLMVFDGRKAYYDIVGHMSAEYVFEFALTPFDRLIVYTLKMLPMPSGVGISYKEIDVDRTFGFNGSELSNFNNGVFYSG	PHAGE_Acinet_AB1_NC_042028: single-stranded-DNA-specific exonuclease; PP_00001; phage (gi100078)	8.79e-150
complement(697..1881)	MIPKIEITDVGYSVPDTEQINNGTWEMIDDSFGGNVSRVQGSPQYQLNTSWTAVIKDCYDKLVYLANQYDPRYAQGIFQDAIGELYFLTRKLATRSQCPVVFEGLSGAPIPEGFAVQDLSGRTWRTNGTYNIGSNGKVTITVTCDEAGAIEALPNSIVVIPTSINGLDRVYNEDSAVMGYDEENRVDFEVRRKESVAINSKMTDSATLGAVLAVRDVVDAYVISNPTDATVTVGSTNYSLIRNSICVSVVGGNDYDVAKAAFIKAGTGCSWNGNKDVTVIAEDYPSNPPQYPIKILRPDFLDIWVKVIVKDKDAISYTIEQEVINHILTSAASGENKVRIGKDFIPADYICGMPKIGLKGIVASTDNATWVNEIPIGIDQYPSLNSFRISIEES	PHAGE_Acinet_WCHABP1_NC_041966: hypothetical protein; PP_00002; phage(gi100008)	0
complement(1878..2231)	MKTMFLNPKTWDLALDTQGNIAVATEEYQQAQDIASSCRVFLGDDYYNKNDGIPYLESIMGKFGYPISLYQRHLQERSLLVSGVVSVNVKLALDKDRVASGSIEFTNDKNLSGVVGL	PHAGE_Acinet_AbP2_NC_041998: hypothetical protein; PP_00003; phage(gi100021)	7.86e-82
complement(2228..2374)	MQLHELFWFFIGFVAAFIVIHSARSIAYAVAAFFTLLVVLNIMGVNII	PHAGE_Acinet_AbP2_NC_041998: hypothetical protein; PP_00004; phage(gi100022)	1.47e-24
complement(2377..3024)	MQQSNASGFNINDLGGAKEFKANILSILSSELNTGEVVEITEVYSNDNGPVGFVSVKPMLYRIGADNNNLELGEIHNVPYYRIQGGKNAVICDPQKGDIGFCVFATRDTSLLKRTRSRVGPNVNRICDQSDAFLTMTWSKEEAEQYIWFKGNEIHIKANSKIVLDAPEVVIPNGKLTVLGIIESLTDIITKAISLFTHKHGGVQSGPSDTDVPKA	PHAGE_Acinet_IME_AB2_NC_041857: hypothetical protein; PP_00005; phage(gi100077)	7.39e-155
complement(3005..3895)	VKKKVIKITLTLQDGVQTFTAEGDNRLSSTGLAISTNITYGNGAISPTAQITVYGLPLATMIKLMRIQWNTMQAILNMVKIEVGEQGQPLKVAYEGNITFATINMDGAPNPPLVITSQMAVVEKMRPTDPFTIPKGEEVDAADIVKFLAQDMQYEFENYGVTHILTDTTLNGSNIEKIEKLAQMCDFDLYIEQRLIVICKKGGDREVKIPVITPKTGLIGYPAPDQRGITFSCAYDPLVRFGGIVQIRESIIGDVVNQDWRVYGLVATLEANIPQGKWQMNVNATWRNSKDAAVQR	PHAGE_Acinet_WCHABP1_NC_041966: hypothetical protein; PP_00006; phage(gi100011)	0
complement(4284..4880)	MLAGMPSVPDFIPVEALTNVGLSLGGAALINGVFGKTWGIVNQFGIPIVLADTVVSMNYDAGSSISKYPVEQGSFASYNKVNAPSMATVSMAKGSGGPQERGSLLAQIEALLKSTVSFHIITPEYVYLNYQIVGINHARSAQDGATMITVNIDLEEVLEAKVEYSIEEVKAPSDSKTVDGGAKQSTQRTSVLRGLFGG	PHAGE_Acinet_WCHABP12_NC_041924: hypothetical protein; PP_00007; phage(gi100007)	4.63e-135
complement(4888..6978)	MAENIVESIIVKLGLDGSQYNREAEKAKSNNDKLNKSVSETDKIVGNVTKTLARWFSVAAAATGILKMVDQVQKLNDELYHLERNLGMSASTIKNWQGAAGAMGGSAQGMTESIKSLNMGMNDFVTMGDTTLLPFMNALGVGMVDAQGKLRKTDDVMLDLADSFSKMDREQAFSIASKMGIDEGTFNTLVQGRKEMEKMLEYQSKMYKSSEEELKASRQLAQNRALLGQHWESLKTMMANAIIPLFVKLSEVALGIFEYLQENQQAVQAVFKGISFVVGAILIPILAKATIAALAFIAPFAPFILVVGALGAAFGLLYDDYKTWAEGGKSLFDWGAFRKYIDDSTLSVDNLKNAFSNLGKDMLNNAIPTLKGYAEILNKLVSGDFKGAALQAWDMLKNY…	PHAGE_Acinet_AbP2_NC_041998: hypothetical protein; PP_00008; phage(gi100029)	0
complement(6981..7193)	MSNQELKDGVLAVPLHMSETVYKALITGMCDYHQLNTCIGLEAALNIIEAKQVADYNETKLKYFASQEQR	PHAGE_Acinet_AbP2_NC_041998: hypothetical protein; PP_00009; phage(gi100030)	1.02e-38
complement(7223..7648)	MSEGLKTKTVTIEDGRDKGKVFKITEMPAIQADEWAHRLLEQAANSGVNLKDVDVLNLDTKSMAGMIEIGAAVFTVLGRIPHEISRELKFDLLDRCVQIVPKSGEPRICMWDQEIKDFKNFTILAAHAIGIHIDFLEQGE	PHAGE_Acinet_AbP2_NC_041998: hypothetical protein; PP_00010; phage(gi100031)	1.15e-99
complement(7694..8143)	MPMGLNPNTITSANTVISMRCAGIYDDWITLEGAQTDAFLSFEDVTFAQTEVGIDGKMSMGFIPHKTNSTISLAANSKSVMVFENIYKNFVKMMDVLPIELRAYYPSVKRSQTIKGCFVGKAGGTGVAALLAGSTYRIEGISEGLIEVN	PHAGE_Acinet_WCHABP1_NC_041966: hypothetical protein; PP_00011; phage(gi100017)	6.1e-105
complement(8156..9619)	MQFNSMPASNVAAIYPAVIGGGSNPLGLNTTLFVNEAVYPNYQYFSNTLVGQHYGLESPIYKFATVYFNGFNNATTRPNSLFIATYNSDEYPATIIGGDITATSIADLKLINGSLNIVVDGVSKNVTVDLSTANSYSDAAALIGTALTLTCVYQSTTKGFVIQSGTTGEGSTISFATGTVADKLKLTQDTGAVLNNHTTQDTPETAALNAIQFSSNFVNFTYADGVFDDDALKAFATWNTQQNSRFKLYTWGLDPVALGQSGASFGEWAKENTSGIVPIYGTFDKAAFFCGVSGSINYQETNGRTTTAFRSQDGLVPDVTNEADAETLVENGYSFYGAWATANDRFQFAGNGSVTGQYKWIDNFDFQVFLRTQLQLAYMNMFQAQKTIPYNDQGIATVR…	PHAGE_Acinet_IME_AB2_NC_041857: hypothetical protein; PP_00012; phage(gi100003)	0
complement(9609..9971)	MTFMQGRHLDQKSVNYDGDKQIIFNSMQGTMQLDFYGPDSMDRAQEVQTLWNSPYTTDTLINCVPLGNPRIRDLSFVNEAGMYELRFMIEADLQYNTKYEKTVNILEDVSQIDLESINAV	PHAGE_Acinet_IME_AB2_NC_041857: hypothetical protein; PP_00013; phage(gi100004)	1.86e-84
complement(10100..10603)	MSLRLAKLANSVITAVNSNTEALLKVSTGFTVTPDGTQVPQYTVQPKVVQAQSMSVEDLKHLGFANQQGQFLSIYADGMIPAIRRAMQKGTSIIVMNPYGEAFPTEWQVKAVLESYCDEIAVEGENNYSGWVKVLVQNTGKESPHDARYFGFAGSDAKPFNQGVFAP	PHAGE_Acinet_IME_AB2_NC_041857: hypothetical protein; PP_00014; phage(gi100005)	1.72e-122
complement(10771..11874)	MKNEIQVLDQNEIALAFNNDQGIQAIIDSIKSQVNEKFEGVVWDFSKKKDRETVASLAYKIGRSKTAIDAEGKKLKEQYTVFTKKIDAERKLAREQLEAEQARIRKPLDEWEQAEKDRKQRHVDHIAAIKMPANLCGEWDAASIKDAIQTLESKVIDSSFEDFEQEAKLAKFETLEKLRNALDVREKYEAEQAELERLRKEQLEREQRERDERIAKEAADKARIEVEAKALAEQQRFEREQKEQAELAERQKREADEREARLKAEKEAALLREEQLKQQAIEREKQAEIDRQNAIKQERLRIEREQIAKAEAERKAEEARLANVEHMRSINNEILNKLCEVGLDEDQAKSVITAIAKNQIPNVTIKY	PHAGE_Pseudo_JBD44_NC_030929: hypothetical protein; PP_00015; phage(gi100065)	2.59e-39
complement(11952..12137)	MKVSIKVNSEKLYQKIEKAIEYFKDAESRQLNNVDLGKCSDDYIKALLIFDQTLFTTKVID	PHAGE_Acinet_AbP2_NC_041998: hypothetical protein; PP_00016; phage(gi100036)	9.78e-36
complement(12134..12571)	MTIKRTGSLDQALNRLISSNDQYVKAGVMPGSKYPDGTNVATAAYENEYGFKNIPSRPFMRTTVREQKAAWVELTKKGIKAGYTLEHTLNLVGLSMQNEIQYSIMTWSQPPNAPYTIKKKGQNSPLRDSMLLHDSIKYEVVEGKL	PHAGE_Acinet_IME_AB2_NC_041857: hypothetical protein; PP_00017; phage(gi100008)	1.22e-96
complement(12798..13148)	MRNFDNMEAILHENIKKDILMKTNNVIGIMRSNLMHNICVSNRLDEIINFTYSKDLGVDYTTVVCVHARTAFDGSLSIGLSSNVDFINVHLLWDFCVKMLNEYSYNVGCDGVIFKN	hypothetical; PP_00018	N/A
complement(13233..13370)	MEEIVEALKLLLDDYDVYMAGGKSLFDWSNKDLIFKDGYGLSSEG	PHAGE_Acinet_LZ35_NC_031117: hypothetical protein; PP_00019; phage(gi100011)	2e-22
complement(13386..13838)	MSNVFVFDPAAFKQAYPQFAKFTDAQLMNFFEEVENTIVDNTETSCFSLKNRKKWFYLLVAHNAELQNRINDGNTDLVGRINSATQGTITVTADYSMGSGALEQWLKQTPYGAKFYAFTAPYRTALWVAATAPMPVKRTKWPYPFGWGNY	PHAGE_Acinet_IME_AB2_NC_041857: hypothetical protein; PP_00020; phage(gi100010)	3.76e-100
complement(13841..14191)	MATVTIACRLPAGLTLEVDGVKKKINGYNSPDGFVMVDRDEKIGLTTDVDKSFWDKWRETYKDHPICINQHVYETKSESSAKAQAKELKGVKSGLDQKTTQELDKATGAKKDTDEV	PHAGE_Acinet_AB1_NC_042028: hypothetical protein; PP_00021; phage(gi100013)	4.44e-78
complement(14271..15263)	MNSYDIHVLNQRYNMNLNPNSTVLAMDDINGGVAQTIANSGVPAFLSTSIVPGFIETLTAPMVLGETFGERQMGSSADLQITVAISELYGQTSSYGDYNDNGMSENNVNWEYRQPYRYQTNITIGELEQERAAQARIPLAEQKIKAATLTLNQTQNYIYIYGVAGLKNYGLLNDPSLLPDSVGANWYNLTSEQLYNEVLRLYTQLVEQSNGVFADQNAKMTLIMSPVMKAKLHAVNQFGLNAWKTIKENFPNLEVIGVPQYSTDAGEKIQLVVNSFMGQDTLDLAFVEKLRVHAVDVRTSSWYQKRSQSTLGAIIYRPFLIANQLATNTP	PHAGE_Acinet_AB1_NC_042028: hypothetical protein; PP_00022; phage(gi100015)	0
complement(15274..15768)	MGFQTSVNLYNPIGIPGAFASIGPYHSVIAGAFQFVAGDAGLAIAAFAWGSLVDGKTTNAKPADTTNHSLGFVSRNSNIAVITQWQGQSSNLIPSGLEVTLHDRGDFYAVTKTAATVGQKIFASDTDGTIQTGEAGATVAGYTETPFSVATPGPANSIIKISAF	PHAGE_Acinet_WCHABP1_NC_041966: hypothetical protein; PP_00023; phage(gi100028)	1.46e-111
complement(15768..17105)	MPLIKGSSQDVIHKNIRELIDSGKPKDQAIAIAYKEAGMANDTDFDKLEELFDQWLEEEKKEPEHAMDKSARSYDRNGHLIVDRTIITKAAVNPYRGDSIPRWKELGLDPNKEYMLLRDPEELRKSLDTFKGLQLLKRHIPVDASQPEKESTIGSIGTDIKMDDDGRVWSSLRVFDQEGIDYIESKALGELSAGYAYDAVMKSGTFNGVPYDGIMTNIHGNHVAIVERGRIGSDAIIADSIEGQLMAKNVVLKKGSLAKLREQLGMDSAEDLKKVILAVHGSLALDEDDKKAEDEDDKKAEDEDDVEIVEDSDDDKAKDEDDGEKADKERKALEKTDKDDREAKKDDKKEIAQDAAEIRGSIMNIFKAGREVEPLVGVIALDGFSSDHEVYAYALKQKG…	PHAGE_Acinet_WCHABP12_NC_041924: putative replicative DNA helicase; PP_00024; phage(g	0
complement(17157..17378)	MNIDEIKRNAPEGATHYFNWCDDDYFFKRSKNGWDWWINNSWTDTDLLKIYWRFGWKCKTRFQGGLTHKLKSL	PHAGE_Acinet_AP22_NC_017984: hypothetical protein; PP_00025; phage(gi388570794)	3.15e-44
complement(17465..17683)	MHKYDWSTIPVEANWAATDANGLTCCYTTKPFMWGNEWLVKELDEVVLCYRSEPKEDWQDSLEQRPKGASHE	PHAGE_Acinet_YMC11/12/R2315_NC_028855: hypothetical protein; PP_00026; phage(gi971749	1e-10
complement(17676..18047)	MKPEQFIREYGEKKAREVVDGSPSNAESFQDGYYFRTKPQFEFHNGIHEAWNLTDNDGEYFKKRGFEPVKINDLKMILESLRIVEQFGGIEKAKLIAKTKDGMGYLKGCIRDHESIYGGGENA	PHAGE_Acinet_AbP2_NC_041998: recombination protein; PP_00027; phage(gi100049)	1.55e-13
complement(18044..18229)	MQTRKLVSESKGGARNLLDKVVCSKEKIPHTDYMFNPSYVDKKVSRIINRAKDLGLIEDVK	hypothetical; PP_00028	N/A
complement(18248..18457)	MIKVEVVFDKERIVIGKYSLVADSYIESFSYFDKHSKNIWRVEQVGTYGLPNEKIFESLEQAIKYCMEN	hypothetical; PP_00029	N/A
complement(18454..18633)	MINVVYLVLVMHASDSYGKALTTVTIPQANMAQCQANAKNYGNAGKVTNAYCIVGVMPK	PHAGE_Acinet_WCHABP1_NC_041966: hypothetical protein; PP_00030; phage(gi100040)	2.29e-15
complement(19272..19988)	MQGMMDEMRSDLIQDVVKPMRSEIAMDGILDWMGHVIDGLVSRWQDRLDKLSTQMAQELVGKARTNYDKRLLGILRKRGFTVNFRPTKYMEDQAQIALGENIALIKSIGNEYLDKVRSAVWRSVKNGYDVESLIKQLKEIDGVTDRRAKNIAKDQTAKLNQAFENARAEELGIKEAIWLHSSASKSPRHDHVKAHGTRFEIEKGCYISGQYIQPAFLPFCKCRKYLIIDIPDNTYQNN	PHAGE_Acinet_WCHABP1_NC_041966: hypothetical protein; PP_00031; phage(gi100043)	1.24e-155
complement(20052..20222)	MSKFKVGDKVLISDGMGRELIALINSIDGDWYLVGCDYMLEHEIKIAPPESKFGWV	hypothetical; PP_00032	N/A
complement(20209..21630)	MFDWFKKKEEAPKRKPKWNALLNAMQAHNDGVAIQYKAPSLPDGVAPDGHSAMAMDGFCTASQYAGLEPQFYSNFLGYQVLAQLAQSTEYRLVAETFAQEMTREWGEVKGDDQKRVDILMEEFNRLDIRNLIRKHIENDYYYGGSQLYIQIEGQEDKTDLPLLINEKGIKKGSLKGFTVIEPLWSTPSMYNANDALASDFFKPKQWWVLGKNVHHSRLLTLVMRPVPDMLKPAYNFYGISMSQLMLPYVQRHQSIVDAVAKLITMFSLTGIKTDMSAILQGDEGGANQLISRLKTLALGRDNQGVVALDGESEEFFQINTPLSGLDTLLDKFTQMLAYPSKIPVLKIFGTPTAGLGNTSDGEIRVFYDCVSAQQEAYILPQIKVILDCMQLSLFGNIDE…	PHAGE_Acinet_WCHABP1_NC_041966: DNA helicase; PP_00033; phage(gi100044)	0
complement(21634..22923)	MAIFLANRYKLRFLCVRQLQNKIEESVYSLLKIQIERFGLQDNFRILDNKIISKVTGSEFLFYGLWRHITEIKSIESIDILWSEESHALTEAQWEVLEPTIRKEGSECWIIFNPNLVSDFVWQNFVVDPPANTLIRHINYNENPFLSQTALDVIADKKRRDPEGFAHIYDGMPRADDDMSIIKASWVEAALDAHKLLNLDDTGRSYLGFDVADAGKDKCALVHRKGIVAYWSDEWKAREDELLKSATRTYNEAIRLNALIHYDSTGVGAGVGAKVNELNKEKKTNVQHSKFVAGGGVHEPDKFYQPKITNKDFFANAKAQAWWLVADKFRLTYQVIQAIKNGTEIPKHNPEDLISISSDMPNLHRLKVELSIPHRDEDRLGRVMVESKQDLAKRDVKSP…	PHAGE_Acinet_IME_AB2_NC_041857: hypothetical protein; PP_00034; phage(gi100027)	0
complement(23015..23455)	MASVGKPRAIESPEDFEELAFEYIEWVKNNPVMKTITASFQGSISYEKVPHARPMTQYGLAAHMGIGLSTLKDYGQREEYSAMFKRICAIMTSHNVDGATSGDMSANIISRIEGLTEKQEVVSNVTVNNSLDDFYADIQAETKAES	PHAGE_Acinet_AB1_NC_042028: endolysin; PP_00035; phage(gi100033)	2.22e-105
complement(23510..23677)	MNIEEIRKNKPEGATHYKEWGSIIVYFKIENDVAYVYLFGDWGMYYLRCLEIKPL	PHAGE_Acinet_AB1_NC_042028: holin; PP_00036; phage(gi100034)	9.84e-06
complement(23688..23876)	MTIEEIRANAPKGATHYMIRRVYGDARYYMRPPYGLVLVYECGRWEISEEWYGNYSPVIKPL	PHAGE_Acinet_WCHABP1_NC_041966: recombination protein; PP_00037; phage(gi100049)	7.35e-14
complement(23873..24073)	MKKTSIDQEIDEAIANGESFYKIRRRFEKAILERALIKTRGNQSEAAKMLGISRTGLGGILKRVSR	PHAGE_Acinet_AbP2_NC_041998: hypothetical protein; PP_00038; phage(gi100061)	1.79e-35
complement(24070..24501)	MKIHEFGLALFGEHYSANQFAKILINKDGSNVDRKTIQNWINRDQDLGEWVVEQLKAELVNREDALRTLLTNLNEESKMKNLTILSKATKDAKATAKYDESLKSGDVVTYRSEDGVLLEGVVSFAKKWESDRYSNLPIVEIVK	hypothetical; PP_00039	N/A
complement(24510..24872)	MKFTKLSVSKKEIFKIAHEITKDTVRKGDNYRVTFAAVLKEIYIAINDLSSEYAAKSIKSRLDSFFHKSAVIASFSGGVIEVYSEFEDTIHSMNDAEIEAEFEKLSLSVIASIWSYMPFN	hypothetical; PP_00040	N/A
complement(24981..25199)	MSEFNAIYRKVCLGERFDISAYKQCEKVYNHQQQKIDDIAGHIKTLKALHKEGNLTMGDVMMFLKGVEGGLG	PHAGE_Acinet_AB1_NC_042028: hypothetical protein; PP_00041; phage(gi100039)	2.76e-44
complement(25192..25422)	VNSFNSWYYDLLETRNGSRLNQQEIAEEAWTESWDRQQVKINKTVDFVMKLKKSADNMAEDHYYNEILNMLRGNDE	hypothetical; PP_00042	N/A
complement(25543..25797)	MEWISVEERLPVEYCYCLVSRKYYTGGDLSTHYSFFTPDREVAKKTHGLYSRKNQGKHSIHFSASESCFVITHWMPLPEPPKQG	PHAGE_Pseudo_PAJU2_NC_011373: hypothetical protein; PP_00043; phage(gi209552476)	1.29e-07
complement(25861..26100)	MILVKALWLAIVDVAKLFKHAPKLLVELFWALAGVLSLILSMVLFPLIVVRKYKVLKNESQKRVKGKSKGIKVRSNRFA	PHAGE_Acinet_AB1_NC_042028: hypothetical protein; PP_00044; phage(gi100040)	6.39e-45
complement(26241..26522)	MRAAKIDANQPEIVAALRKIGCTVQILSSVGKGCPDILVGYRGRNFLLEIKDGAKPISAQKLTPDQIEWHDLWNGQVNVVNCVEQAIKIVTCN	PHAGE_Acinet_AbP2_NC_041998: capsid maturation protease; PP_00045; phage(gi100067)	2.66e-62
complement(26519..26908)	MNKLELAHEYAKVLLQQTVTRTIGEVVSISFGLAEEMLAENEKRKDKSRPEVLEGWRPDWSQAPDGANWWAMDFDGSANWFSYKPYISSEYPNEWIYNGRNHGGLGIEYWRAMPFDYKGGWQDSLRKRP	PHAGE_Acinet_WCHABP1_NC_041966: hypothetical protein; PP_00046; phage(gi100058)	8.8e-55
complement(26901..27146)	MTLLNSKKKHSHYFKDVSNLLEIDVYRVLKLFDVTDPCIQHAVKKLLCAGGRGVKDVDKDVHEAIDSLLRYEEMRKEDENE	PHAGE_Acinet_AbP2_NC_041998: terminase large subunit; PP_00047; phage(gi100070)	5.62e-51
complement(27151..27735)	MSKLVCGYGLNDKTRPSYINGVEVKEYLHWASMIKRCDKKNISKKFMHYIDCEVSDNFKNYSYFYDWCQEQIGFENKGWQLDKDLLIKGNKIYSEDTCVFIPKEINLLLTKRKNDRGEFPIGVFFEKKPQRFRAQISMHGKRYFLGYFDSAIEAFNVYKEKKESHIKYIAENYKEVIDIRAYNALISYNVEIGD	PHAGE_Acinet_AbP2_NC_041998: terminase small subunit; PP_00048; phage(gi100071)	9.21e-139
complement(27827..28000)	MSLKKLRDKINGSEPLVDGETKEMLIEQWKKIHIELEAEKSLDERNYIEFNKEEDLL	PHAGE_Acinet_AbP2_NC_041998: hypothetical protein; PP_00049; phage(gi100072)	1.82e-31
complement(27997..28572)	MKKRNKKYNGKQVVKQKIHKFQMTWEVNEAKNIIELHHLLNGVDPQESTHTPLKVWMKAHKGDLALALKTQTIPAEQSFHIASRIHAVNEKTGETVDCEFQLATDTVMHLWQFLGDVESDIYVNDGGFKKKWLGFNHELEAYLREVGNGEFVVKTNHCCLTCFSTFKSFRHEMEFKSIKLMNPEFGLGVEG	PHAGE_Acinet_IME_AB2_NC_041857: DNA helicase; PP_00050; phage(gi100044)	1.52e-139
complement(28569..29345)	MEDYKIRVNNEAESKEAQELFFELGYIWPGCEKYYNRIGNYTFITAYPDEMLLRMGWGGDTDKEVTLPQLRDLVVLKRNDVRDANYRSKSVLDGFYFKSCDGFFYFMFEGKWVRSTTNTDEGLEPITKGLDLISGAEALRALADGVKPEEIEVIFSNGYATSFISTDGKVGFIVRHLNEKMFRLKPQTVKVELELPKPFEPKIGEKYWYLKLLGGNDYDWACFFGNENDSYFQRFGAWRTESEIKQVVEQLRKIKGAV	PHAGE_Acinet_AbP2_NC_041998: hypothetical protein; PP_00051; phage(gi100074)	4.91e-110
complement(29345..29458)	MSKEFIEFAKVMVLFYLIVIFAVMGLSRLIHKIVWGV	PHAGE_Acinet_LZ35_NC_031117: hypothetical protein; PP_00052; phage(gi100058)	9.08e-17
29459..29701	LLLIWLFTITVWLPPLFDKDQNKLKNQKITDQPKNKFIAKIAHLLACPRIKPIMLGAKYIITEITKTNSIIKLSVNLYSQ	hypothetical; PP_00053	N/A
complement(29739..29939)	MKLESIEERHEKHVSRFLSVKSEILEMAAQLEHDLNYFGDYIGSEKLFEAKRHATAIYHIVKKVEE	hypothetical; PP_00054	N/A
complement(30100..30303)	MTYLEWLKAYDKSHITHPSRQDVWDGAWNYQQAKIDAVIKALEDNFQYLEGNEPALILMDDIKELLK	hypothetical; PP_00055	N/A
complement(30300..30593)	MKNILKSWFRKSDDRFYKFHEMMCESILNQTCFYDSEYKTRVVLVSSSCWDGDFMTSNYEFVAVGKVGLRNRYYPEKIVLNIFDARSRIKPIVRIKK	PHAGE_Acinet_AB1_NC_042028: putative single-stranded DNA binding protein; PP_00056; phage(gi100050)	1.74e-58
complement(30590..30856)	MNLIDKLGGYKAVKAKSESDILYGEKIYLKRALLEYRRQNEIYELGDLVVFKKEYSKDSVIHKIDSLRAGTKCLRHATDEEIEKGCRV	PHAGE_Acinet_IME_AB2_NC_041857: recombination protein; PP_00057; phage(gi100049)	5.31e-54
complement(30879..32240)	VNENLYSIQIEQSVLSALMSLNGGIDDVVAKLSVDSFYAAQHKIIFKHFKKLFDEGAGHDVVMLYDSIKLDSNDSKMVTEEYLIELNATIGLAHFLDQHADQLNEHASRRALFNAGEQIKKISIDTTQYDIDEAISKSESVLSSVENMSGDKDYSCRAYDLAIELFGDINKRIEDRKNGIEKIAGVKTGFRDLDNKIGSIGRGELVIIAARPSMGKTALAQDMMLDISFSQQHPVLFQSAEMPKEAVMRRIISSIAEIKTTDIRNATVPDEKWKDFYDAIKQLDQSKLFIDDKAAPTISHIRKNCRQLRAKYGYVGAVFIDYLTLLTPPLKTDQNYLAVGSISKGLSALAKEFDCPVFCLSQLSRKVEDRADKRPMMSDLRESGQIEQDANTILFIYRD…	PHAGE_Acinet_AB1_NC_042028: tail fiber protein; PP_00058; phage(gi100052)	0
complement(32242..33111)	MYSSGNETVDKIGLMNIEGNVIPFNWFSVFKFKNGKPDLNAIVILSEIVYWYRPKIVRDEDTGATIGVRKKFKADLLQRSYESFAKQFGLTKRQVKEAFDRLCEFGVVIREFRTVKTDNSTLFNVLFIGLDADIVSSVSMYHPPTLESTTLLRSNVPPHTLKRNTYTETTTENTTDKKQSSFSEKFEKFWNEYPKCKRKGTKEAANKTFTKYQKDFEMIMKVLGEFKKDEMWTKNNGEFIAAPSSWLNKQYWKTDYWIEQVGSVNQAQIQHEAPRPQVKAIRKNYLNRG	PHAGE_Acinet_IME_AB2_NC_041857: hypothetical protein; PP_00059; phage(gi100051)	0
complement(33104..33721)	MNNFKPNFFCVPNFIFDENEILKFSHCDLSVFLFCCSKKGSPSNKFNADFLSKVLGFSKNEVYSSLVLCCDYGLISIDDDAGVDSVFDSFVYQDNVKERISVKKSKPKSGYIYVLSNDGFDGFLKIGVTTRSVEKRVSELNKGVSSLTNFKIEYSIHTENAFLIEKKIHDVLNYCRVKENKEFFKLEVSDAINSIKSVIFGDNNV	PHAGE_Burkho_vB_BmuP_KL4_NC_047958: hypothetical protein; PP_00060; phage(gi100009)	3.06e-09
complement(33730..33897)	MEFVSISSLQRTTKPMLENEVVCVMKNNEPVFYTVSPKRYAELLNAETAKRKETK	PHAGE_Acinet_AbP2_NC_041998: hypothetical protein; PP_00061; phage(gi100081)	1.73e-14
complement(33999..34211)	MTEIPKEALFFITWFEKEYPEFVNQFGEVKNFYDSKSDEFMIEEIQDAYISRKKGEEPMPMYFGVSGQFR	PHAGE_Acinet_AbP2_NC_041998: deoxynucleoside kinase; PP_00062; phage(gi100082)	4.56e-42
complement(34204..34434)	MILQKPLFWHWCKQETGNIAYLARELGVSRTFVSFLVSGKKPIPLEHIPKIRQVTGLKAKELRPDIYEIFKDDLDD	hypothetical; PP_00063	N/A
complement(34571..34912)	VKGLIEINSEVLQGVCEDALYYIEHFDIEPYKTIECKFSILKLKKIEKTIYCGLPFWYGYKNSLICHFNKLLQNAKYAKNKNIKIYISELSYTNTVMLINGNKEANPIYITNY	hypothetical; PP_00064	N/A
complement(34909..35151)	MNTVINDGFMNPDRFGYAAIPFKISDKEPRKDVPIWRIRRTNVRSMGKRFYEHTKPCKCGSLLRRVYNNECFDCWKEGKK	PHAGE_Acinet_AB1_NC_042028: tail length tape-measure protein; PP_00065; phage(gi100057)	1.81e-50
complement(35148..35354)	MFNIGDLVVTTHEDSNPRLRKIIKFDGIYHLEHVYKNHAIASNFQIQLCRASTFRLATPEEIEVGFRK	hypothetical; PP_00066	N/A
complement(35456..35881)	MKVLKVFEGTAEVVDFELTTRSFFYKGEKLKHEPNSKKTGLLAKRKVSDDNEPEYFYSLNSDYVKENYPKLFTGMRSVDWPKIINEVFEYNDISQHQLGNMTGISTAYIQWLREGVRKNPSFEMGMAIINLHPNKKELLE	PHAGE_Acinet_AbP2_NC_041998: methyltransferase type 11; PP_00067; phage(gi100001)	6.65e-98
35983..36762	MKFENLYITCQNLEERSIVMQTAIKMGYSKSFDDGGDFSVVLNELGQFFDLNWHGADKNSAYKKLTYAEFLENYNEAKFVVKIHQAKKELGLSNSGLSLKMGKSRPYIAKMLNQPQSEKVQNKVIAELDKLLNQPEVDDTFAPNLADELESKDKEITDLKKIIESKDLAISGLIKQNDEAKKIHDKDVNALVELEVNLIGAKIDLDRTKVELDYFVNKYKQSEEDVNSLKSKIKRERIIILIVIAILTALFFLKDVVGG	PHAGE_Acinet_AbP2_NC_041998: hypothetical protein; PP_00068; phage(gi100002)	1.13e-90
36829..37005	MNNWKNVSVCLPEEGEIVLVWIKDTWYVSCFSEGTFFDEEGVDTYSGVTHWMRPIEPE	hypothetical; PP_00069	N/A
37098..37430	MKNALILAASVALAACSGKPVITGPYEVESLDMEHNVAAIKSGDLVLEVEFEGRFFKDGNGFQSWNDVEVKSVNDVKVYNEYGETEDYVLPSEEVSNIVQVIENEIAEKM	PHAGE_Acinet_AbP2_NC_041998: hypothetical protein; PP_00070; phage(gi100004)	1.82e-71
37430..37612	MSWLDDVKEHGADAYFWSIETAYQMNVIDSKEYRKRMHEYRDIQHQERQETLLKLLEISK	PHAGE_Acinet_AbP2_NC_041998: hypothetical protein; PP_00071; phage(gi100005)	6.82e-38
37609..38286	MSNLVEHKDNGFLSLMQQALTTPNMDMSILKDMLAMQKEVMAQQAVIDFNNDFAEMSKEIPVIAHTKKSYSTTYTPLEDIVNIVRPILSKYGFSVSFKNSQVEKGFVEVTCQLRHKAGHMIENNLILPTDAATKGMNGIQAIGAAISYGKRYTLCGVLNIATTADDDNNGFATNAKTEATKKPLTDARLEKAIEQVNNGVISIDSITDAYDLTPEQLIKIGKECK	PHAGE_Acinet_WCHABP12_NC_041924: hypothetical protein; PP_00072; phage(gi100025)	1.32e-165
38286..38537	MIKPMCIVSSNSKINGDVLMMTKKSPFTHFIYIGEKTENVEITNTFFISKLHNDLPLYIKLLWVFYIFILRKTHVHLVGVLRK	hypothetical; PP_00073	N/A
38534..39142	MSMILFRASSVGKLMASPEKNILPAGAITELDKMISQQLLNWCDSFDFFTLEKGKQCENESIELYNEINDTFYVKNLERVTKGNLTGECDLLDKKESLVIDIKTAYSKKTYPLFLKISSLYEWQLRSYMHLYDVNNAELAYCLVDTPIDLIAKKDPEEWHYMHDVPMKYRVSKLRISRDLEKEQQLLNRIELCKKYVEENLK	PHAGE_Acinet_WCHABP12_NC_041924: hypothetical protein; PP_00074; phage(gi100024)	7.74e-145
39139..39432	MKIKESLVFVFVFWMQKGGHNLNERKGNIVMRKNGKVAEIYFSNADYYEINDYCKERYELFLTQWLKYGVEFIKNLKREGALEVMRNRGQRYLELKR	PHAGE_Acinet_IME_AB2_NC_041857: hypothetical protein; PP_00075; phage(gi100064)	1.86e-64
39429..39632	MSKYDWSKVPAEINWIATDKDGFARGHKEEPVIDHPREWHSDQYYDYPIISIGYKGNWKESLEERPK	PHAGE_Acinet_LZ35_NC_031117: hypothetical protein; PP_00076; phage(gi100038)	2.23e-08
39629..39793	MNPIAMILISFALSFVFVVVLYLYEAYKRKRYVQRKQDDQRKFNPIREKVWWRK	PHAGE_Acinet_IME_AB2_NC_041857: hypothetical protein; PP_00077; phage(gi100065)	1.15e-31
39793..40353	MEQLIKQIEQWASDRNIIKGSKPIDQAMKLFSEFGELADNVGKGRDCRDDIGDVFVVLTIMSAQMGGEVMKLIIDDNYTDYIDYVDHENSKNETDLKKLVYMLNRDIHAFINSIIYTYSFKDDLKLCINCLDKIAIINKTTLKECVQLAYNDIKDRKGLMHNGMFIKESDPAYASVVKSIEENYSA	PHAGE_Acinet_AbP2_NC_041998: hypothetical protein; PP_00078; phage(gi100011)	1.35e-72
40346..40576	VLDKFVKSLGFLGVDASNMNYQDCDKHRYKFEDENIDKHWRCFYAFYKNGFEKGHKFGWNAACDEFGATAIRLIKK	PHAGE_Acinet_AbP2_NC_041998: hypothetical protein; PP_00079; phage(gi100012)	1.66e-43
40573..40968	MSMTAQQLIRKAILLKAVDFENIEPFNQSLDGSGIDELYESYNEYDELNDPKNEIRYGQVDANLNAITWSRSYEIDVRAMKIDGVWVAWDFYYGGGKHGEPESFDWISNARVVNCEEIQVMTTQYNFSEIK	PHAGE_Acinet_AP22_NC_017984: hypothetical protein; PP_00080; phage(gi388570825)	8.9e-91
complement(41061..41669)	MKMTKGGFDILRSGLGRLTQNQVDEINFIVGEIDKDKSISYPQAAYILATTWHETAAKMLPIEEYGKGKGRPYGTWYKNSKDQLYTFKDGSRTTAYLQESYPHLYYGRGYVQLTWFDNYEKASKKLGHDFLSNPDDVMKKEYAIQILLTGMKEGWFTGKKLSDYIYQSKKDYVSARRIINGSDKAQKIAEIALIFERALRSL	PHAGE_Acinet_AB1_NC_042028: hypothetical protein; PP_00081; phage(gi100073)	2.29e-124
complement(41656..42003)	LDFINWKEIPLLIYVILLAFLGGIVASIDEQRKDGKTMPLYKRFITMMINGVVSGFAGLLMYFLYIFVAQTDEASPFMFFLVGVTGWLGGGAMDFFIAIWRAFIQAQKGGKNEND	PHAGE_Psychr_Psymv2_NC_023734: phage holin; PP_00082; phage(gi593779785)	2.56e-09
complement(42066..44147)	MTNPTLITTPFAENGDKNTIPESVGAEPQNATMQAGFPPITQQKISEGGIPPERNDFNGMFNLVTQHLVHLNNGMSYEFDQEHANKIGGYPLNARLMLSNGDIVRSTVANNVNNPNSDMTGWVIEDGNKYVQNPSNLLDITNPKNKQRAFVYSIQKWYTYMPSSTEANNGVTVVDKWVMDVQDAYYASWFATPNDLSDQSVKLQTGYDYATSKGRKFVIDEVFYVEANQSYSSIENNSIIIRDNSLLEFSANGKLLQINQNKNQSNILLCMRIKNFKIISPVLVGDRLENSYLPPTSNDQGFGYGIAVYEAENGYIFEPKVSQCHGDNIYIGKPWGSNQAQQPKNITIVRPHCDHARRNCISLTAWDNVKIIDPVLSYAGDSDGITGAFPKSCIDIELE…	PHAGE_Acinet_WCHABP12_NC_041924: hypothetical protein; PP_00083; phage(gi100016)	2.57e-69
